# Supplementary material for: A genome-wide assessment of the ancestral neural crest gene regulatory network
Source: Nat Commun. 2019 Oct 16;10:4689. doi: 10.1038/s41467-019-12687-4 (PMC6795873; doi:10.1038/s41467-019-12687-4)
Supplement: Supplementary file 3 — Supplementary Dataset 2 [file 41467_2019_12687_MOESM3_ESM.xlsx]

## Sheet: cluster1
Supplementary data 2: WGCNA clusters
XLOC	GS.T18_trait	MM	p.MM	GeneID
XLOC_000021	0.874885	0.895684	0.00262048
XLOC_000022	0.96171	0.97981	2.03e-05
XLOC_000109	0.523921	0.589751	0.123862	DTNB
XLOC_000122	0.892557	0.916607	0.00136068	TDRD15
XLOC_000122	0.892557	0.916607	0.00136068	TDRD6
XLOC_000285	0.956971	0.95148	0.000275274	GTPBP6
XLOC_000540	0.947111	0.932473	0.000731322
XLOC_000617	0.930793	0.95528	0.000216154	Tbl1xr1
XLOC_000628	0.954304	0.961738	0.000136051	RANBP2
XLOC_000716	0.964928	0.960315	0.00015164
XLOC_000770	0.969419	0.963025	0.000122897
XLOC_000821	0.878464	0.885995	0.0033948
XLOC_001046	0.87525	0.890603	0.00301043
XLOC_001217	0.949043	0.927967	0.000884663
XLOC_001516	0.90811	0.913275	0.00152649
XLOC_001517	0.917419	0.905045	0.00199087
XLOC_001685	0.897901	0.88818	0.00320885	Pkd1l2
XLOC_001738	0.993194	0.983554	1.1e-05	HMBOX1
XLOC_001898	0.907635	0.905009	0.00199307	NAV2
XLOC_001898	0.907635	0.905009	0.00199307	unknown
XLOC_001931	0.922635	0.920799	0.00116944	EXT2
XLOC_001943	0.892585	0.897004	0.00252484	Fgf3
XLOC_001991	0.911333	0.930708	0.000789131	unknown
XLOC_002062	0.944952	0.955477	0.000213342	COL21A1
XLOC_002072	0.934313	0.953445	0.000243536	Rdh10
XLOC_002093	0.985182	0.977867	2.67e-05	GTSF1
XLOC_002136	0.977078	0.960685	0.000147474	Fn3krp
XLOC_002315	0.96419	0.972818	4.92e-05
XLOC_002323	0.913921	0.94282	0.000447577	unknown
XLOC_002465	0.948858	0.945233	0.000393995
XLOC_002924	0.805672	0.836162	0.00968792
XLOC_003252	0.886364	0.921348	0.00114576	odf3
XLOC_003272	0.908431	0.908911	0.00176273	AXIN1
XLOC_003312	0.923424	0.91788	0.00130059	HABP2
XLOC_003317	0.966663	0.967396	8.45e-05
XLOC_003470	0.908114	0.938817	0.000546621	Lfng
XLOC_003495	0.859554	0.893662	0.00277145	Robo2
XLOC_003573	0.911555	0.890105	0.00305056	YTHDF2
XLOC_003601	0.907396	0.926026	0.000956676	SYT1
XLOC_003601	0.907396	0.926026	0.000956676	Syt2
XLOC_003748	0.870993	0.913055	0.00153784	hpx
XLOC_003818	0.808536	0.833769	0.0100994
XLOC_003845	0.97932	0.976069	3.36e-05	RPTOR
XLOC_003846	0.891987	0.917568	0.00131519	RPTOR
XLOC_003865	0.989105	0.989123	3.19e-06
XLOC_003869	0.982232	0.988928	3.36e-06	pdgfa
XLOC_003912	0.941519	0.955318	0.000215605
XLOC_004065	0.985402	0.989957	2.51e-06
XLOC_004068	0.965775	0.959564	0.000160312
XLOC_004070	0.999037	0.991038	1.79e-06
XLOC_004071	0.958542	0.964301	0.000110713
XLOC_004463	0.834733	0.868005	0.00519513
XLOC_004908	0.953267	0.960197	0.000152983
XLOC_004942	0.949866	0.924885	0.00100076	Ybey
XLOC_004977	0.96128	0.964294	0.00011078	CDK6
XLOC_005077	0.85398	0.882819	0.00367741
XLOC_005118	0.973328	0.97874	2.36e-05	hox-alpha9
XLOC_005126	0.916836	0.92856	0.000863387
XLOC_005177	0.849709	0.873381	0.0046053	BMI1
XLOC_005233	0.942808	0.930584	0.0007933
XLOC_005250	0.979637	0.978784	2.35e-05	Urb1
XLOC_005261	0.732879	0.765439	0.0268538	TYSND1
XLOC_005275	0.955659	0.935788	0.000630435	ACVR2A
XLOC_005413	0.978949	0.974143	4.24e-05
XLOC_005645	0.845156	0.860744	0.00606577
XLOC_005682	0.951531	0.956205	0.000203164
XLOC_005683	0.948886	0.948628	0.000326013
XLOC_006030	0.916798	0.93585	0.000628632
XLOC_006126	0.994031	0.985255	7.93e-06
XLOC_006128	0.972232	0.97491	3.87e-05
XLOC_006129	0.931691	0.933848	0.000688299
XLOC_006130	0.974196	0.957031	0.000191997
XLOC_006244	0.975296	0.969245	7.11e-05
XLOC_006245	0.96146	0.945315	0.00039225
XLOC_006352	0.967452	0.947152	0.000354522
XLOC_006399	0.928832	0.940883	0.000493878	hox-epsilon4
XLOC_006481	0.863458	0.888179	0.00320891	Kmt2c
XLOC_006481	0.863458	0.888179	0.00320891	unknown
XLOC_006677	0.910248	0.934849	0.000658023	Cisd3
XLOC_006677	0.910248	0.934849	0.000658023	Rif1
XLOC_006700	0.94679	0.950663	0.00028923	ZEB1
XLOC_006746	0.908702	0.932472	0.000731377	NAB2
XLOC_006779	0.900129	0.883664	0.0036008	INSIG2
XLOC_006845	0.940075	0.952787	0.00025387
XLOC_006877	0.978638	0.987829	4.47e-06
XLOC_006900	0.902583	0.918408	0.00127622	ZNF385B
XLOC_006959	0.954291	0.962062	0.000132655	DHX30
XLOC_007006	0.985291	0.963401	0.000119217	ACVR2B
XLOC_007007	0.900241	0.877546	0.00417926
XLOC_007037	0.950451	0.929429	0.000832816
XLOC_007040	0.962531	0.950514	0.000291835
XLOC_007055	0.996002	0.985428	7.65e-06
XLOC_007239	0.952537	0.946457	0.000368496
XLOC_007258	0.886946	0.864244	0.00563525
XLOC_007518	0.886063	0.878648	0.00407092
XLOC_007891	0.883447	0.876185	0.00431553	leo1
XLOC_007903	0.994765	0.984035	1.01e-05	IGDCC3
XLOC_007908	0.890417	0.917746	0.00130684
XLOC_007989	0.933045	0.917137	0.00133545	crtc3
XLOC_008060	0.83832	0.862651	0.00582871	BCAN
XLOC_008060	0.83832	0.862651	0.00582871	VCAN
XLOC_008073	0.980281	0.97794	2.64e-05	NDUFA13
XLOC_008117	0.928784	0.944248	0.000415315	FANCI
XLOC_008117	0.928784	0.944248	0.000415315	POLG
XLOC_008229	0.961167	0.956925	0.000193415	MLLT3
XLOC_008900	0.927242	0.943886	0.000423342
XLOC_009035	0.977491	0.9678	8.15e-05
XLOC_009303	0.963996	0.949842	0.000303717	Prpf8
XLOC_009388	0.912648	0.935935	0.000626169	EXOSC10
XLOC_009428	0.971645	0.973609	4.5e-05	lhx1
XLOC_009451	0.886244	0.896859	0.00253525
XLOC_009569	0.995742	0.997787	2.7e-08	SMTN
XLOC_009569	0.995742	0.997787	2.7e-08	SMTNL1
XLOC_009569	0.995742	0.997787	2.7e-08	SMTNL2
XLOC_009569	0.995742	0.997787	2.7e-08	TTN
XLOC_010259	0.96943	0.967972	8.02e-05	CBFA2T3
XLOC_010287	0.782314	0.802279	0.0165717	zc3h18
XLOC_010416	0.949847	0.966042	9.54e-05	Dus2
XLOC_010426	0.955971	0.973012	4.82e-05	Sall3
XLOC_010426	0.955971	0.973012	4.82e-05	unknown
XLOC_010559	0.927199	0.955312	0.000215695
XLOC_010561	0.887815	0.917217	0.00133167
XLOC_010588	0.902137	0.887691	0.00324988	XRN1
XLOC_010620	0.927696	0.917244	0.00133041	PARP2
XLOC_010663	0.939515	0.941883	0.000469594	unknown
XLOC_010963	0.841589	0.838446	0.00930536
XLOC_011124	0.979683	0.986091	6.66e-06
XLOC_011283	0.9924	0.984142	9.85e-06
XLOC_011341	0.996626	0.98633	6.32e-06
XLOC_011463	0.979838	0.990459	2.16e-06	SIPA1L2
XLOC_011634	0.943039	0.944441	0.000411089	Sos1
XLOC_011797	0.977781	0.972534	5.07e-05	Rcor3
XLOC_011872	0.560837	0.610642	0.10783	TARBP1
XLOC_011951	0.829747	0.855503	0.00674877
XLOC_012189	0.895001	0.91734	0.00132589
XLOC_012542	0.986772	0.990902	1.87e-06
XLOC_012584	0.876864	0.883664	0.00360081
XLOC_012607	0.97254	0.949041	0.000318312	ALOX5AP
XLOC_012607	0.97254	0.949041	0.000318312	ELF1
XLOC_012620	0.942495	0.960936	0.000144702	wnt5b
XLOC_012649	0.970049	0.988953	3.34e-06
XLOC_012783	0.920866	0.929064	0.000845547	FANCB
XLOC_012783	0.920866	0.929064	0.000845547	unknown
XLOC_012825	0.943799	0.919232	0.00123869	Armc10
XLOC_012825	0.943799	0.919232	0.00123869	TMEM209
XLOC_012851	0.793202	0.821808	0.012322	unknown
XLOC_012851	0.793202	0.821808	0.012322	zgc153606
XLOC_012872	0.958388	0.957879	0.000180978	Cacna2d1
XLOC_012872	0.958388	0.957879	0.000180978	CACNA2D2
XLOC_012872	0.958388	0.957879	0.000180978	unknown
XLOC_012898	0.944475	0.937543	0.000580928	Plxnb1
XLOC_012898	0.944475	0.937543	0.000580928	RINT1
XLOC_012951	0.822112	0.84626	0.00806915	Ddx20
XLOC_013101	0.929509	0.939545	0.000527648
XLOC_013478	0.984578	0.981364	1.6e-05	RAB40C
XLOC_013491	0.977152	0.980651	1.78e-05	PRDM14
XLOC_013492	0.972558	0.966109	9.49e-05
XLOC_013493	0.992844	0.988278	3.99e-06
XLOC_013539	0.850046	0.860856	0.00605162
XLOC_013685	0.919331	0.935025	0.00065279	MBTD1
XLOC_013739	0.842374	0.874115	0.0045283
XLOC_013821	0.923912	0.918171	0.00128711
XLOC_013843	0.955536	0.962232	0.0001309	HMOX2
XLOC_013874	0.894311	0.92263	0.00109171	MMP21
XLOC_013875	0.885594	0.909113	0.00175131	MMP21
XLOC_013886	0.933686	0.934169	0.000678475	Mterf3
XLOC_013886	0.933686	0.934169	0.000678475	Ptdss1
XLOC_013904	0.990152	0.989	3.3e-06	Gp5
XLOC_013922	0.856953	0.890314	0.00303364	SMCHD1
XLOC_013950	0.963409	0.971489	5.67e-05	ST6GALNAC2
XLOC_013989	0.993781	0.995049	3.02e-07	USP22
XLOC_014008	0.932929	0.938955	0.000543001	NATD1
XLOC_014211	0.951057	0.964036	0.000113177
XLOC_014592	0.852696	0.860946	0.00604039
XLOC_014704	0.919398	0.920369	0.00118817
XLOC_014828	0.965333	0.953104	0.000248852	pxf-1
XLOC_014828	0.965333	0.953104	0.000248852	RAPGEF2
XLOC_014914	0.984064	0.969389	7.01e-05	cxcl12
XLOC_014916	0.981433	0.975846	3.46e-05
XLOC_014935	0.938658	0.951139	0.000281036	ARHGAP24
XLOC_014935	0.938658	0.951139	0.000281036	unknown
XLOC_014951	0.960033	0.979356	2.17e-05	TCF7L2
XLOC_015014	0.960698	0.939271	0.000534723	Zmiz1
XLOC_015112	0.909759	0.900517	0.00228144
XLOC_015310	0.993697	0.984348	9.47e-06
XLOC_015621	0.968835	0.96164	0.000137086	C15orf39
XLOC_015769	0.965327	0.974143	4.24e-05	Uncharacterized
XLOC_015826	0.922844	0.924087	0.00103235	XPA
XLOC_015916	0.952886	0.958365	0.00017485	Ca14
XLOC_015962	0.910151	0.902542	0.00214829
XLOC_015988	0.911104	0.913706	0.0015043	Ipo11
XLOC_016409	0.99409	0.989252	3.08e-06
XLOC_016477	0.836526	0.819073	0.0128701
XLOC_016532	0.930367	0.947601	0.000345684	UTP20
XLOC_016617	0.930292	0.933577	0.000696644	DUSP8
XLOC_016689	0.895128	0.886455	0.00335509	Lrp5
XLOC_016689	0.895128	0.886455	0.00335509	unknown
XLOC_016714	0.985417	0.973426	4.6e-05	trim33
XLOC_016714	0.985417	0.973426	4.6e-05	unknown
XLOC_016875	0.980339	0.959331	0.000163075	Dgkz
XLOC_017199	0.95563	0.937565	0.000580312
XLOC_017215	0.970869	0.977074	2.96e-05
XLOC_017249	0.990245	0.976472	3.2e-05
XLOC_017547	0.964678	0.973519	4.55e-05	Sema4c
XLOC_017547	0.964678	0.973519	4.55e-05	unknown
XLOC_018002	0.875861	0.878088	0.00412569
XLOC_018158	0.379056	0.423508	0.295763
XLOC_018530	0.971257	0.970487	6.28e-05	Rala
XLOC_018554	0.967296	0.968364	7.73e-05
XLOC_018581	0.923553	0.940782	0.000496377	NGFR
XLOC_018608	0.921298	0.914376	0.00147034
XLOC_018609	0.950255	0.968111	7.91e-05
XLOC_018802	0.938565	0.951251	0.000279144	ALS2
XLOC_018831	0.945601	0.965178	0.000102824	Etv4
XLOC_018832	0.960471	0.968391	7.71e-05	DGKG
XLOC_018833	0.935914	0.942522	0.00045449	Dgkb
XLOC_018834	0.955858	0.968248	7.81e-05
XLOC_018861	0.921721	0.944412	0.000411718	OSBPL11
XLOC_018870	0.961223	0.953368	0.000244723	gjc1
XLOC_018872	0.964186	0.968387	7.71e-05	TNS1
XLOC_019075	0.888594	0.906539	0.00190057
XLOC_019080	0.945747	0.954185	0.00023223
XLOC_019185	0.918771	0.915701	0.00140455
XLOC_019525	0.957778	0.961761	0.000135812	ARMC1
XLOC_019562	0.985946	0.977197	2.91e-05	TAF2
XLOC_019623	0.959161	0.950684	0.00028886
XLOC_019689	0.933469	0.946973	0.000358102	Ptprk
XLOC_019689	0.933469	0.946973	0.000358102	Ptprm
XLOC_019689	0.933469	0.946973	0.000358102	unknown
XLOC_019716	0.945834	0.944332	0.000413471	ST6GAL1
XLOC_019844	0.970952	0.971354	5.75e-05
XLOC_019865	0.882228	0.906982	0.00187429
XLOC_019919	0.999472	0.994174	4.92e-07
XLOC_020011	0.957514	0.960803	0.00014616
XLOC_020012	0.947267	0.947395	0.000349731
XLOC_020072	0.968112	0.947858	0.000340693
XLOC_020073	0.95114	0.933526	0.000698222
XLOC_020112	0.950353	0.967634	8.27e-05
XLOC_020440	0.949146	0.923955	0.00103766
XLOC_020499	0.947199	0.958395	0.000174476	unknown
XLOC_020512	0.95347	0.962986	0.000123284	ikzf5
XLOC_020544	0.962074	0.954635	0.000225529	mcmbp
XLOC_020594	0.969727	0.969962	6.62e-05	Acadsb
XLOC_020743	0.900193	0.926464	0.000940107	pan1
XLOC_020761	0.956339	0.952895	0.000252163	NSD1
XLOC_020783	0.825753	0.837991	0.0093808
XLOC_020954	0.979135	0.982855	1.24e-05
XLOC_021020	0.917548	0.934364	0.000672579
XLOC_021021	0.960259	0.957668	0.000183675
XLOC_021047	0.796913	0.831124	0.010567
XLOC_021339	0.978729	0.969992	6.6e-05	usp22
XLOC_021435	0.899824	0.932486	0.00073091	SSTR5
XLOC_021529	0.985558	0.990819	1.92e-06	GAS7
XLOC_021566	0.99917	0.992638	9.92e-07	CACNG2
XLOC_021814	0.924348	0.918099	0.00129043
XLOC_022113	0.901209	0.880602	0.00388338
XLOC_022224	0.988857	0.974504	4.06e-05
XLOC_022303	0.976032	0.987902	4.39e-06	SS18L1
XLOC_022306	0.963902	0.979989	1.97e-05	St3gal2
XLOC_022499	0.93867	0.961344	0.000140257	Slc7a8
XLOC_022500	0.991512	0.990413	2.19e-06	Slc7a8
XLOC_022681	0.917702	0.917949	0.00129741
XLOC_023049	0.952895	0.957529	0.000185473	spata18
XLOC_023138	0.901618	0.880896	0.00385565	DIAPH1
XLOC_023138	0.901618	0.880896	0.00385565	DIAPH2
XLOC_023138	0.901618	0.880896	0.00385565	Pcdh8
XLOC_023154	0.851104	0.887843	0.00323704	rbm26
XLOC_023169	0.958072	0.951231	0.000279484	GAS8-AS1
XLOC_023169	0.958072	0.951231	0.000279484	SHROOM2
XLOC_023254	0.801206	0.815656	0.0135757
XLOC_023499	0.971773	0.979908	2e-05
XLOC_023500	0.988419	0.984868	8.56e-06
XLOC_023501	0.897946	0.906574	0.0018985
XLOC_023514	0.955556	0.959657	0.00015923
XLOC_023801	0.943932	0.951316	0.000278035
XLOC_023881	0.901276	0.904055	0.00205222
XLOC_023888	0.935033	0.908896	0.00176356	QRICH1
XLOC_023905	0.869542	0.870009	0.00496995	LRRN2
XLOC_023906	0.96634	0.958035	0.000178996	LRRN2
XLOC_023914	0.98742	0.976614	3.14e-05	Kin
XLOC_023914	0.98742	0.976614	3.14e-05	PFKFB1
XLOC_023914	0.98742	0.976614	3.14e-05	unknown
XLOC_023919	0.878688	0.907151	0.00186435	Net1
XLOC_023923	0.967138	0.973035	4.8e-05	Yars2
XLOC_024049	0.919572	0.93364	0.000694678	Nr2c2
XLOC_024088	0.99179	0.988892	3.4e-06	Plxna1
XLOC_024088	0.99179	0.988892	3.4e-06	PLXNA2
XLOC_024088	0.99179	0.988892	3.4e-06	unknown
XLOC_024088	0.99179	0.988892	3.4e-06	WNT-5A
XLOC_024093	0.752725	0.791841	0.0191751	Fbln2
XLOC_024093	0.752725	0.791841	0.0191751	unknown
XLOC_024167	0.969074	0.972086	5.32e-05
XLOC_024650	0.863318	0.900931	0.00225377	FAM183A
XLOC_024654	0.894349	0.866138	0.0054108	ankrd13c
XLOC_024726	0.949002	0.967361	8.48e-05	MAST2
XLOC_024734	0.922709	0.93294	0.000716515
XLOC_024920	0.924439	0.94694	0.000358758	TULP4
XLOC_024921	0.955858	0.968248	7.81e-05	unknown
XLOC_025421	0.980691	0.967868	8.1e-05	HS2ST1
XLOC_025457	0.971013	0.984617	9e-06	lamc1
XLOC_025461	0.944459	0.96733	8.51e-05	Rgl1
XLOC_025500	0.914223	0.933127	0.000710645	St6galnac3
XLOC_025532	0.946536	0.966273	9.35e-05	Rabgap1
XLOC_025558	0.924639	0.932271	0.000737805	Ogdh
XLOC_025607	0.987522	0.976142	3.33e-05	ANGPTL2
XLOC_025608	0.986317	0.990399	2.2e-06	ANGPTL2
XLOC_025686	0.971569	0.962002	0.00013328	Ehmt1
XLOC_025686	0.971569	0.962002	0.00013328	Ehmt2
XLOC_026143	0.851858	0.869244	0.00505515
XLOC_026169	0.894433	0.919455	0.00122872	Dync1h1
XLOC_026169	0.894433	0.919455	0.00122872	Hectd1
XLOC_026209	0.942666	0.94946	0.000310627	aida-b
XLOC_026209	0.942666	0.94946	0.000310627	FBXO33
XLOC_026244	0.939255	0.958548	0.000172574	TDRD9
XLOC_026250	0.871784	0.886543	0.00334753	POMT2
XLOC_026309	0.961122	0.965975	9.6e-05
XLOC_026311	0.925949	0.91903	0.00124785	Abcb1b
XLOC_026311	0.925949	0.91903	0.00124785	Fbln5
XLOC_026311	0.925949	0.91903	0.00124785	unknown
XLOC_026403	0.743669	0.7875	0.0203285	Nemf
XLOC_026403	0.743669	0.7875	0.0203285	unknown
XLOC_026741	0.855772	0.894171	0.00273296
XLOC_027014	0.944409	0.959521	0.000160823	FRY
XLOC_027099	0.912192	0.933677	0.000693557	Basp1
XLOC_027169	0.953148	0.953541	0.000242042	GABRA3
XLOC_027175	0.896314	0.899835	0.00232741
XLOC_027313	0.809508	0.824565	0.0117848	LONRF1
XLOC_027326	0.907081	0.90522	0.00198015	CHRNA10
XLOC_027327	0.950935	0.930453	0.000797705	CHRNA10
XLOC_027554	0.515674	0.554556	0.15372
XLOC_027891	0.875583	0.911349	0.00162802	TSEN2
XLOC_027891	0.875583	0.911349	0.00162802	TUB1
XLOC_027942	0.865485	0.874805	0.00445659	Vps37b
XLOC_027986	0.896697	0.92684	0.000926011	KBTBD12
XLOC_027996	0.949952	0.958313	0.0001755	THUMPD3
XLOC_028016	0.938569	0.938145	0.000564545	Adipor2
XLOC_028043	0.971417	0.976874	3.04e-05	Fbln2
XLOC_028085	0.85923	0.881327	0.00381521	BRPF1
XLOC_028480	0.952393	0.968129	7.9e-05	Als2
XLOC_028647	0.939479	0.93059	0.000793073	RFTN2
XLOC_028687	0.983631	0.981155	1.65e-05	Crtap
XLOC_028687	0.983631	0.981155	1.65e-05	FKBP9
XLOC_028694	0.92571	0.927184	0.000913247	Nub1
XLOC_028729	0.910393	0.93532	0.000644079	fn1
XLOC_028803	0.918633	0.944155	0.000417375	asnsd1
XLOC_028803	0.918633	0.944155	0.000417375	unknown
XLOC_028810	0.891224	0.89754	0.00248667	hox-gamma4
XLOC_028813	0.970047	0.97482	3.92e-05	hox-gamma5
XLOC_028888	0.886817	0.903338	0.0020974
XLOC_029186	0.974525	0.971602	5.6e-05
XLOC_029258	0.957961	0.952796	0.000253734
XLOC_029361	0.984583	0.983774	1.06e-05	Ino80
XLOC_029363	0.94429	0.939838	0.000520123
XLOC_029416	0.889675	0.909066	0.00175393	ARHGAP35
XLOC_029468	0.901965	0.919852	0.001211	glgP
XLOC_029468	0.901965	0.919852	0.001211	PYGL
XLOC_029483	0.980747	0.967215	8.59e-05
XLOC_029536	0.945879	0.973166	4.73e-05	DLL1
XLOC_029595	0.967312	0.967373	8.47e-05
XLOC_029669	0.976895	0.965191	0.000102711	LD
XLOC_029669	0.976895	0.965191	0.000102711	unknown
XLOC_030025	0.856179	0.888605	0.00317339
XLOC_030328	0.882649	0.910472	0.00167568	ets1-b
XLOC_030341	0.966861	0.955407	0.000214344	unknown
XLOC_030440	0.958755	0.945829	0.000381436	unknown
XLOC_030622	0.994562	0.993981	5.43e-07
XLOC_030832	0.88914	0.87749	0.0041848
XLOC_030906	0.966541	0.940802	0.000495887
XLOC_030921	0.922016	0.917493	0.00131868	gro2
XLOC_030921	0.922016	0.917493	0.00131868	tle4
XLOC_030923	0.972673	0.968814	7.41e-05	gro2
XLOC_030925	0.956974	0.962781	0.000125324	2003-03-01
XLOC_030951	0.954401	0.964716	0.000106936	igf1r
XLOC_030951	0.954401	0.964716	0.000106936	INSR
XLOC_030951	0.954401	0.964716	0.000106936	Uba6
XLOC_030999	0.966281	0.981703	1.51e-05	SLC12A2
XLOC_030999	0.966281	0.981703	1.51e-05	SLC12A3
XLOC_031047	0.988493	0.984034	1.01e-05
XLOC_031058	0.993366	0.995046	3.03e-07	SLC5A5
XLOC_031059	0.883625	0.893329	0.00279688	SLC5A5
XLOC_031092	0.945801	0.968684	7.5e-05	Shc1
XLOC_031141	0.915689	0.917406	0.00132277	MEX3C
XLOC_031148	0.752081	0.761502	0.0281382	GNRHR2
XLOC_031148	0.752081	0.761502	0.0281382	Gonadotropin-releasing
XLOC_031152	0.973703	0.986348	6.3e-06	ECM16
XLOC_031292	0.918573	0.925514	0.000976304	SLCO4C1
XLOC_031306	0.920173	0.932011	0.000746192
XLOC_031473	0.906466	0.915087	0.00143479
XLOC_031587	0.980504	0.992179	1.19e-06
XLOC_031687	0.900077	0.928332	0.000871517
XLOC_031792	0.974173	0.975612	3.56e-05	GOT1
XLOC_031810	0.951008	0.953592	0.000241264	Snrnp200
XLOC_031883	0.894605	0.915207	0.00142886	unknown
XLOC_032180	0.942179	0.963866	0.000114775
XLOC_032273	0.968231	0.950858	0.000285858	unknown
XLOC_032638	0.840843	0.859731	0.0061941
XLOC_032982	0.872677	0.8668	0.00533365	SURF4
XLOC_032992	0.971733	0.972486	5.1e-05	CERCAM
XLOC_032992	0.971733	0.972486	5.1e-05	Colgalt1
XLOC_032992	0.971733	0.972486	5.1e-05	unknown
XLOC_033085	0.924005	0.93717	0.000591216	slc44a4
XLOC_033086	0.923991	0.937111	0.000592862	unknown
XLOC_033149	0.779211	0.812372	0.0142767	ASTN1
XLOC_033149	0.779211	0.812372	0.0142767	Astn2
XLOC_033149	0.779211	0.812372	0.0142767	FN1
XLOC_033365	0.896995	0.888869	0.00315154
XLOC_033437	0.974065	0.967974	8.02e-05
XLOC_034298	0.918452	0.926302	0.000946214	GA17800
XLOC_034312	0.891903	0.894987	0.00267189	MSH2
XLOC_034339	0.911016	0.883316	0.00363219	OTOR
XLOC_034386	0.977713	0.977373	2.85e-05	H4-VIII
XLOC_034386	0.977713	0.977373	2.85e-05	Histone
XLOC_034457	0.906875	0.909764	0.0017148	EXD2
XLOC_034610	0.969219	0.952494	0.000258573
XLOC_034653	0.920068	0.914287	0.00147479
XLOC_034685	0.983572	0.968033	7.97e-05
XLOC_034965	0.974731	0.965283	0.000101906
XLOC_034990	0.960525	0.95461	0.000225895
XLOC_035047	0.946563	0.953811	0.000237903	RAD54B
XLOC_035080	0.975425	0.959686	0.000158891	smurf2
XLOC_035139	0.821988	0.845023	0.00825746	RGS9
XLOC_035147	0.967022	0.975786	3.49e-05	axin1
XLOC_035147	0.967022	0.975786	3.49e-05	DDB_G0271670
XLOC_035147	0.967022	0.975786	3.49e-05	2003-09-01
XLOC_035174	0.843915	0.874929	0.00444386	unknown
XLOC_035281	0.981672	0.974886	3.89e-05
XLOC_035282	0.9193	0.933526	0.000698206
XLOC_035284	0.916874	0.940221	0.000510405	Trrap
XLOC_035313	0.911707	0.941838	0.000470677	MICALL1
XLOC_035336	0.682081	0.716107	0.0457131	DNASE1
XLOC_035336	0.682081	0.716107	0.0457131	Tmc7
XLOC_035351	0.918617	0.943082	0.000441528	CASKIN1
XLOC_035378	0.984085	0.978503	2.44e-05	PIGQ
XLOC_035514	0.919027	0.907401	0.0018497
XLOC_035515	0.913508	0.911988	0.00159385
XLOC_035546	0.901259	0.89604	0.00259446
XLOC_035882	0.938982	0.948643	0.000325737	Nle1
XLOC_035882	0.938982	0.948643	0.000325737	PQLC2
XLOC_035923	0.988259	0.972431	5.13e-05
XLOC_035947	0.910351	0.933335	0.000704153	ACAC
XLOC_035947	0.910351	0.933335	0.000704153	Acaca
XLOC_035947	0.910351	0.933335	0.000704153	Ddx52
XLOC_035966	0.896857	0.896475	0.00256291	Tpst2
XLOC_035990	0.958343	0.945077	0.000397327	tmem97
XLOC_036010	0.98203	0.990836	1.91e-06	tbx6
XLOC_036045	0.847581	0.863206	0.00576082
XLOC_036112	0.996119	0.986823	5.66e-06
XLOC_036193	0.949533	0.971975	5.39e-05	cdh4
XLOC_036194	0.888961	0.891437	0.00294401	smg8
XLOC_036408	0.945592	0.947141	0.000354755
XLOC_036483	0.940312	0.931008	0.000779103
XLOC_036693	0.970392	0.952293	0.000261826
XLOC_036694	0.968924	0.984361	9.45e-06	Epha7
XLOC_036708	0.938465	0.951437	0.000275996	CHDC2
XLOC_036769	0.884661	0.882909	0.00366919	Alg9
XLOC_036863	0.98775	0.979144	2.23e-05	Ephb2
XLOC_036866	0.847837	0.856427	0.00662488
XLOC_036869	0.985607	0.983251	1.16e-05
XLOC_036974	0.880144	0.921422	0.00114259	dvl3
XLOC_036984	0.941966	0.942552	0.000453806	H6PD
XLOC_036992	0.973499	0.980287	1.89e-05	Tiparp
XLOC_037394	0.971365	0.973003	4.82e-05	epi-1
XLOC_037397	0.942237	0.94174	0.000473022	PLEC
XLOC_037398	0.937645	0.949723	0.000305871	Col9a1
XLOC_037427	0.952664	0.968151	7.89e-05	TRIM54
XLOC_037428	0.907896	0.932196	0.000740214	TRIM55
XLOC_037483	0.90842	0.89725	0.00250729	TMEM68
XLOC_037520	0.950991	0.968008	7.99e-05	rspo2
XLOC_037532	0.855317	0.873833	0.00455775
XLOC_037534	0.973137	0.979072	2.26e-05	SULF1
XLOC_037534	0.973137	0.979072	2.26e-05	SULF2
XLOC_037564	0.877538	0.880795	0.00386512
XLOC_037592	0.942577	0.944265	0.000414955	MEP1B
XLOC_037593	0.92989	0.934639	0.000664302	unknown
XLOC_037886	0.924156	0.918026	0.00129384	Mark2
XLOC_037892	0.917645	0.938966	0.000542691	Akap12
XLOC_037937	0.947785	0.942252	0.000460844	MARK3
XLOC_037969	0.956075	0.938692	0.000549933	KLC1
XLOC_038027	0.896879	0.903815	0.00206723
XLOC_038068	0.849628	0.887081	0.00330152	Spred2
XLOC_038108	0.936906	0.938113	0.000565408	Nenf
XLOC_038108	0.936906	0.938113	0.000565408	TMEM206
XLOC_038116	0.953464	0.962422	0.000128949	phyhd1
XLOC_038155	0.923195	0.897236	0.00250827
XLOC_038158	0.971578	0.967416	8.44e-05	MAP1LC3C
XLOC_038181	0.86819	0.888164	0.00321017	unknown
XLOC_038260	0.942728	0.924105	0.00103165
XLOC_038518	0.819886	0.826188	0.0114756
XLOC_038623	0.964384	0.968629	7.54e-05	mov10b.1
XLOC_038627	0.955751	0.96668	9.02e-05	FAM212B
XLOC_038664	0.986147	0.968408	7.7e-05	SHISA4
XLOC_038828	0.900898	0.887622	0.0032557	TAZ
XLOC_038832	0.914426	0.895399	0.00264146	ARIH2
XLOC_038843	0.900432	0.905311	0.00197461	plxna4
XLOC_038872	0.939129	0.96088	0.000145318	Pbrm1
XLOC_039315	0.988274	0.99346	6.96e-07
XLOC_039316	0.977623	0.976144	3.33e-05	infB
XLOC_039439	0.973166	0.966105	9.49e-05	GPX4
XLOC_039480	0.987573	0.985148	8.1e-06
XLOC_039508	0.855036	0.892117	0.00289053	CACHD1
XLOC_039585	0.965684	0.967189	8.62e-05	SMARCA2
XLOC_039648	0.921433	0.918321	0.0012802
XLOC_039652	0.978337	0.99053	2.11e-06
XLOC_039760	0.980795	0.986305	6.35e-06
XLOC_039883	0.941159	0.948481	0.000328775
XLOC_039912	0.92432	0.937952	0.000569748
XLOC_040097	0.986737	0.975734	3.51e-05	GDF10
XLOC_040097	0.986737	0.975734	3.51e-05	lamtor3
XLOC_040612	0.866467	0.870741	0.00488918
XLOC_040623	0.930513	0.96016	0.000153402	ABHD5
XLOC_040630	0.920467	0.935399	0.000641772
XLOC_040774	0.881442	0.883513	0.00361437
XLOC_040792	0.894911	0.905136	0.00198528	Sntb2
XLOC_040802	0.996172	0.989254	3.08e-06	irx1-b
XLOC_040833	0.861489	0.863172	0.00576496	SIRT5
XLOC_040929	0.919568	0.914603	0.00145889	Dynein
XLOC_040994	0.957568	0.952307	0.000261608
XLOC_040998	0.984371	0.982324	1.36e-05
XLOC_040999	0.989389	0.982989	1.21e-05
XLOC_041001	0.958224	0.94959	0.000308261
XLOC_041161	0.939381	0.921861	0.00112391
XLOC_041389	0.918182	0.935269	0.000645574
XLOC_041435	0.930706	0.9214	0.00114353	unknown
XLOC_041435	0.930706	0.9214	0.00114353	Zfp2
XLOC_041566	0.864854	0.887854	0.00323619	Ptprd
XLOC_041567	0.978373	0.972185	5.27e-05	Ptprd
XLOC_041800	0.845927	0.858039	0.00641241
XLOC_041825	0.978949	0.974143	4.24e-05
XLOC_042109	0.966929	0.967065	8.71e-05
XLOC_042115	0.989857	0.990861	1.9e-06
XLOC_042136	0.950697	0.943428	0.000433642	SIX4
XLOC_042164	0.93233	0.957626	0.000184223	Klc1
XLOC_042256	0.965821	0.969453	6.96e-05	G2/mitotic-specific
XLOC_042419	0.970043	0.968844	7.38e-05
XLOC_042436	0.961542	0.947739	0.000342999
XLOC_042463	0.872737	0.89769	0.00247607
XLOC_042540	0.947115	0.961147	0.000142392
XLOC_042564	0.927427	0.943161	0.000439713
XLOC_042634	0.925609	0.930284	0.000803438	AGXT
XLOC_042643	0.902208	0.898963	0.00238716	Ptpn11
XLOC_042686	0.949771	0.955544	0.000212396	tmem201
XLOC_042756	0.918658	0.918674	0.00126404	B3GALT6
XLOC_042771	0.916983	0.933148	0.00070999	Nphp1
XLOC_042926	0.992098	0.988915	3.38e-06
XLOC_043024	0.884116	0.856837	0.0065705
XLOC_043320	0.966919	0.966764	8.95e-05	XPOT
XLOC_043653	0.89994	0.903854	0.00206483	mrps15
XLOC_043674	0.91221	0.918283	0.00128194
XLOC_043707	0.967492	0.965501	0.000100015	CEP97
XLOC_043707	0.967492	0.965501	0.000100015	LTN1
XLOC_043718	0.874284	0.914068	0.00148587	MDN1
XLOC_043794	0.858381	0.851682	0.00727646
XLOC_044111	0.940161	0.957304	0.000188406	ZKSCAN4
XLOC_044113	0.924097	0.936384	0.000613305	ZNF77
XLOC_044118	0.854059	0.86026	0.00612691	Dis3
XLOC_044118	0.854059	0.86026	0.00612691	SOX1
XLOC_044128	0.709242	0.742608	0.034825
XLOC_044133	0.921889	0.940862	0.000494399	Pou4f1
XLOC_044133	0.921889	0.940862	0.000494399	zic1
XLOC_044134	0.860766	0.894206	0.00273032	Pou4f1
XLOC_044134	0.860766	0.894206	0.00273032	zic1
XLOC_044171	0.853628	0.892959	0.00282528
XLOC_044252	0.984215	0.977833	2.68e-05	Dlg2
XLOC_044275	0.976401	0.965874	9.68e-05	Abcc5
XLOC_044457	0.885361	0.880651	0.00387872
XLOC_044539	0.924234	0.922859	0.00108222
XLOC_044621	0.956654	0.962936	0.00012378	LOX
XLOC_044631	0.94661	0.928045	0.000881834	ZNF131
XLOC_044636	0.979024	0.975893	3.44e-05	Smn1
XLOC_044691	0.847264	0.872122	0.00473928	Prpf3
XLOC_044734	0.959175	0.954407	0.00022891	MFSD12
XLOC_044751	0.972671	0.9617	0.000136456	dazap1
XLOC_044751	0.972671	0.9617	0.000136456	WDR41
XLOC_044805	0.940297	0.953546	0.000241961	ODF3
XLOC_045059	0.880993	0.912152	0.00158518	MBD5
XLOC_045110	0.918098	0.911075	0.00164279
XLOC_045149	0.97502	0.977468	2.81e-05	TNS
XLOC_045217	0.911364	0.891003	0.00297845
XLOC_045349	0.985783	0.973973	4.32e-05
XLOC_045427	0.906623	0.90255	0.00214781
XLOC_045428	0.946887	0.930708	0.000789122
XLOC_045856	0.928641	0.910055	0.00169867	RLF
XLOC_045857	0.823497	0.867298	0.00527611	BRWD1
XLOC_046076	0.928551	0.902811	0.00213098
XLOC_046077	0.970516	0.953655	0.000240284
XLOC_046231	0.98541	0.98112	1.66e-05
XLOC_046293	0.93694	0.959355	0.000162793	BAX
XLOC_046294	0.938156	0.923568	0.00105325
XLOC_046300	0.915972	0.945291	0.000392761	TMEM86A
XLOC_046301	0.985659	0.970558	6.24e-05
XLOC_046344	0.948227	0.933497	0.000699126
XLOC_046380	0.971529	0.968283	7.79e-05
XLOC_046481	0.97642	0.978719	2.37e-05
XLOC_046825	0.976167	0.977262	2.89e-05	unknown
XLOC_047125	0.886034	0.918904	0.00125356	ndufaf3
XLOC_047322	0.908374	0.9283	0.000872667
XLOC_047712	0.921537	0.910521	0.00167297
XLOC_047757	0.842123	0.87474	0.0044633	BCO1
XLOC_047835	0.953705	0.931376	0.00076692
XLOC_047856	0.97292	0.958476	0.00017346	DMBT1
XLOC_047857	0.891278	0.915182	0.00143006	RUNX1T1
XLOC_047857	0.891278	0.915182	0.00143006	ST6GALNAC2
XLOC_047857	0.891278	0.915182	0.00143006	Tgm1
XLOC_047857	0.891278	0.915182	0.00143006	unknown
XLOC_048128	0.851032	0.875111	0.00442504	SNUPN
XLOC_048155	0.982963	0.981091	1.67e-05	ARL14EP
XLOC_048179	0.836699	0.842543	0.00864319	unknown
XLOC_048217	0.854499	0.895406	0.00264093	snai1
XLOC_048271	0.91346	0.911708	0.00160877
XLOC_048272	0.968997	0.964445	0.000109394	lhfpl2
XLOC_048374	0.716052	0.752763	0.0311224
XLOC_048419	0.887849	0.870296	0.00493822
XLOC_048550	0.676306	0.666062	0.0713383	SLC19A3
XLOC_048553	0.941964	0.919208	0.00123979	PROS1
XLOC_048566	0.996678	0.984972	8.39e-06	Heph
XLOC_048567	0.853501	0.876508	0.00428293	FARP1
XLOC_048587	0.90652	0.932392	0.000733923	rbmx
XLOC_048971	0.984261	0.981126	1.66e-05	Atp7a
XLOC_049192	0.900769	0.920424	0.00118576	CEP350
XLOC_049192	0.900769	0.920424	0.00118576	NUP188
XLOC_049192	0.900769	0.920424	0.00118576	Srrm2
XLOC_049192	0.900769	0.920424	0.00118576	unknown
XLOC_049259	0.904075	0.924777	0.00100498	unknown
XLOC_049307	0.857602	0.894358	0.00271886	Vps52
XLOC_049337	0.811632	0.833667	0.0101172
XLOC_049608	0.882187	0.901032	0.00224708
XLOC_049633	0.954739	0.938832	0.000546229
XLOC_049675	0.97528	0.976365	3.24e-05	KRR1
XLOC_049706	0.973227	0.97857	2.42e-05	PLEKHA6
XLOC_049980	0.853868	0.841237	0.00885093
XLOC_050041	0.899042	0.904616	0.00201729	Stab2
XLOC_050129	0.903598	0.920308	0.00119084
XLOC_050317	0.497351	0.537654	0.169327
XLOC_050352	0.977655	0.974287	4.17e-05
XLOC_050618	0.829036	0.868993	0.00508331	unknown
XLOC_050654	0.944223	0.921831	0.0011252	unknown
XLOC_050757	0.734614	0.767199	0.0262916	unknown
XLOC_050998	0.922308	0.907872	0.00182226	HRASLS
XLOC_050998	0.922308	0.907872	0.00182226	unknown
XLOC_051011	0.959239	0.97567	3.54e-05	PTK7
XLOC_051180	0.985238	0.995106	2.92e-07
XLOC_051464	0.833798	0.868363	0.00515442
XLOC_051484	0.934926	0.937427	0.000584106
XLOC_051515	0.877394	0.893524	0.00278193	MAM
XLOC_051675	0.98202	0.982769	1.26e-05	Ric1
XLOC_051678	0.940344	0.959823	0.000157287	TSPAN1
XLOC_052061	0.917818	0.93185	0.000751414	SLC7A9
XLOC_052076	0.924668	0.937772	0.000574665	MMP15
XLOC_052094	0.924553	0.945544	0.000387411	TGM2
XLOC_052116	0.842521	0.840542	0.00896266	Znf652
XLOC_052285	0.868579	0.888278	0.00320068	GDPD5
XLOC_052323	0.898785	0.899697	0.00233679
XLOC_052424	0.940672	0.958238	0.00017644	Chd2
XLOC_052446	0.917453	0.92203	0.00111678	ZCCHC9
XLOC_052507	0.904369	0.917691	0.00130941	Slc12a1
XLOC_052685	0.847635	0.84894	0.00767081
XLOC_052728	0.843239	0.869411	0.00503645	ZNF280C
XLOC_052729	0.821569	0.867726	0.005227	ME2
XLOC_052740	0.960247	0.963386	0.000119367
XLOC_052917	0.968909	0.977665	2.74e-05
XLOC_053300	0.928353	0.914571	0.00146051
XLOC_053597	0.975988	0.957869	0.000181098
XLOC_053599	0.938512	0.926332	0.000945067
XLOC_053606	0.984097	0.972521	5.08e-05	unknown
XLOC_053607	0.973284	0.971568	5.62e-05	Mark3
XLOC_053661	0.972737	0.97478	3.93e-05
XLOC_053663	0.988053	0.977922	2.65e-05
XLOC_053668	0.986212	0.972488	5.1e-05
XLOC_053679	0.977125	0.959745	0.000158194
XLOC_053693	0.992063	0.990208	2.33e-06
XLOC_053694	0.906436	0.892634	0.00285033
XLOC_053718	0.932123	0.90902	0.00175658
XLOC_053756	0.920717	0.942039	0.000465876	unknown
XLOC_053793	0.979329	0.96378	0.000115583
XLOC_054066	0.904699	0.940927	0.000492796	Srrm2
XLOC_054220	0.896591	0.931117	0.000775479	73
XLOC_054220	0.896591	0.931117	0.000775479	bun
XLOC_054231	0.945598	0.95172	0.000271255
XLOC_054306	0.813964	0.828818	0.0109856
XLOC_054324	0.82986	0.855118	0.00680079
XLOC_054747	0.912298	0.930721	0.000788684
XLOC_054800	0.928303	0.941603	0.000476307	xpo4
XLOC_054826	0.924157	0.9513	0.000278302	unknown
XLOC_054830	0.970541	0.969042	7.25e-05	Map3k4
XLOC_054831	0.89961	0.91519	0.00142969	MAP3K4
XLOC_054904	0.980085	0.982868	1.24e-05	unknown
XLOC_055041	0.994504	0.986768	5.73e-06
XLOC_055198	0.922586	0.900004	0.00231599	Msrb1
XLOC_055285	0.907536	0.934827	0.000658659	Dynein
XLOC_055286	0.886882	0.88962	0.00308992	nol6
XLOC_055479	0.961766	0.959995	0.000155294
XLOC_055543	0.973136	0.978429	2.47e-05	notch1
XLOC_055643	0.940344	0.940881	0.000493928	BRD4
XLOC_055643	0.940344	0.940881	0.000493928	infB
XLOC_055791	0.866175	0.889165	0.0031272	SYT4
XLOC_055796	0.949931	0.953377	0.000244583	Pcsk1
XLOC_055979	0.931951	0.920786	0.00116998	NR2E1
XLOC_056300	0.966681	0.963881	0.000114634
XLOC_056582	0.958818	0.943253	0.000437633	PPP2CA
XLOC_056646	0.896205	0.91064	0.00166649	RAB20
XLOC_056666	0.971302	0.980835	1.73e-05	Rnf13
XLOC_056840	0.90441	0.901378	0.0022242	Gastrula
XLOC_056840	0.90441	0.901378	0.0022242	unknown
XLOC_056840	0.90441	0.901378	0.0022242	ZNF135
XLOC_056890	0.946677	0.966487	9.18e-05
XLOC_056895	0.965631	0.944023	0.000420289	MRPL46
XLOC_056901	0.91483	0.935806	0.000629893	CHSY1
XLOC_056963	0.853958	0.872491	0.00469982
XLOC_057034	0.985005	0.975761	3.5e-05
XLOC_057123	0.889834	0.880312	0.00391085
XLOC_057133	0.949907	0.964215	0.000111514
XLOC_057171	0.969324	0.972137	5.3e-05
XLOC_057255	0.936618	0.939244	0.000535434
XLOC_057292	0.958523	0.96776	8.18e-05
XLOC_057293	0.922027	0.913442	0.00151788
XLOC_057331	0.901123	0.88622	0.00337538	Pard6b
XLOC_057711	0.982909	0.982082	1.42e-05	slc25a30
XLOC_057760	0.890711	0.880611	0.00388247
XLOC_057789	0.932907	0.941911	0.000468921
XLOC_057870	0.911571	0.923985	0.00103646	gnb1
XLOC_057880	0.924044	0.924305	0.00102366	PLOD3
XLOC_057936	0.794252	0.784617	0.0211178
XLOC_058057	0.947009	0.950759	0.000287577	Armc2
XLOC_058057	0.947009	0.950759	0.000287577	FOXO3
XLOC_058115	0.924706	0.911713	0.00160852	unknown
XLOC_058129	0.898218	0.913062	0.00153751	KRI1
XLOC_058311	0.955823	0.927249	0.000910868
XLOC_058402	0.933999	0.960842	0.00014573	NUP205
XLOC_058473	0.973295	0.965601	9.92e-05
XLOC_058500	0.879558	0.882774	0.00368155
XLOC_058565	0.933228	0.958654	0.000171272
XLOC_058614	0.762156	0.792005	0.0191324	KLHDC8B
XLOC_058650	0.888206	0.885492	0.00343858	Dnm3
XLOC_058960	0.882259	0.905284	0.0019762
XLOC_059186	0.985016	0.97094	6e-05
XLOC_059239	0.969218	0.961626	0.000137233	lpar1-b
XLOC_059335	0.916635	0.939322	0.000533408
XLOC_059470	0.902188	0.924606	0.00101174	Ptbp1
XLOC_059535	0.897582	0.911183	0.00163698	ABCC1
XLOC_059535	0.897582	0.911183	0.00163698	ABCC2
XLOC_059540	0.896871	0.933922	0.000686028	unknown
XLOC_059541	0.941038	0.956518	0.000198886	EGFL6
XLOC_059578	0.924092	0.897073	0.0025199
XLOC_059764	0.952298	0.964557	0.00010837	aptx
XLOC_059811	0.982898	0.992936	8.77e-07	RRAGA
XLOC_059811	0.982898	0.992936	8.77e-07	Usp9x
XLOC_059814	0.974069	0.965389	0.000100984	an3
XLOC_060011	0.999978	0.994216	4.82e-07
XLOC_060014	0.918315	0.9169	0.00134673
XLOC_060146	0.984002	0.98599	6.8e-06	PDCD2L
XLOC_060242	0.912446	0.91248	0.00156785
XLOC_060243	0.964908	0.974949	3.86e-05	Chst11
XLOC_060252	0.905645	0.938911	0.000544145	LAMB1
XLOC_060392	0.937508	0.939337	0.000533014
XLOC_060445	0.883819	0.901167	0.00223811	CPSF1
XLOC_060533	0.890935	0.894055	0.00274167	COL3A1
XLOC_060736	0.852951	0.843718	0.00845906
XLOC_060788	0.918975	0.943268	0.000437287
XLOC_061130	0.968687	0.981252	1.62e-05	DDX17
XLOC_061233	0.907501	0.924608	0.00101165	POLR2A
XLOC_061279	0.921564	0.917873	0.00130093	jag1b
XLOC_061439	0.928852	0.948488	0.000328646
XLOC_061486	0.98043	0.974276	4.17e-05	unknown
XLOC_061594	0.919182	0.92212	0.00111303
XLOC_061665	0.860509	0.868158	0.00517766	Sema4c
XLOC_061665	0.860509	0.868158	0.00517766	unknown
XLOC_061700	0.868646	0.866709	0.00534419
XLOC_061967	0.984895	0.988276	3.99e-06
XLOC_062127	0.912993	0.933844	0.000688404
XLOC_062151	0.887713	0.874901	0.00444674
XLOC_062163	0.933185	0.923991	0.00103621
XLOC_062310	0.931086	0.937678	0.000577212
XLOC_062462	0.880781	0.909836	0.00171079
XLOC_062499	0.972637	0.960797	0.000146227
XLOC_062624	0.969877	0.950306	0.000295475
XLOC_062682	0.977152	0.971164	5.87e-05	RGS16
XLOC_062827	0.937516	0.935303	0.00064459
XLOC_062922	0.858857	0.871132	0.00484645
XLOC_062953	0.881829	0.905754	0.00194765
XLOC_063023	0.715119	0.752267	0.0312971
XLOC_063070	0.882991	0.882223	0.00373208	Sfxn2
XLOC_063137	0.979329	0.96378	0.000115583
XLOC_063148	0.981265	0.96699	8.77e-05
XLOC_063178	0.960166	0.966675	9.02e-05	RGS3
XLOC_063397	0.889518	0.921508	0.00113893
XLOC_063487	0.914262	0.936558	0.000608388	ycf2-A
XLOC_063559	0.978621	0.982381	1.35e-05
XLOC_063580	0.985011	0.991763	1.39e-06
XLOC_063937	0.660341	0.710444	0.0482756
XLOC_063957	0.928994	0.907549	0.00184103
XLOC_064133	0.966815	0.967883	8.08e-05
XLOC_064134	0.923312	0.939001	0.000541781
XLOC_064191	0.944895	0.954402	0.000228986
XLOC_064384	0.966032	0.981705	1.51e-05
XLOC_064488	0.971733	0.956666	0.000196877
XLOC_064536	0.860432	0.874433	0.00449516	Proc
XLOC_064622	0.866645	0.89755	0.00248593	NMD3
XLOC_064675	0.951537	0.954849	0.000222398
XLOC_064676	0.993046	0.991216	1.68e-06
XLOC_064711	0.967235	0.980118	1.94e-05	HOXC9
XLOC_065213	0.878498	0.893271	0.00280128
XLOC_065290	0.92548	0.915998	0.00139006
XLOC_065353	0.862003	0.877924	0.00414185	unknown
XLOC_065649	0.946931	0.915404	0.00141913
XLOC_065670	0.887833	0.899997	0.00231645
XLOC_065714	0.890669	0.916709	0.00135582
XLOC_065715	0.989258	0.972666	5e-05
XLOC_065785	0.966704	0.974478	4.08e-05
XLOC_066222	0.625531	0.661981	0.0737299	TTC14
XLOC_066243	0.780622	0.81402	0.0139222
XLOC_066345	0.918018	0.919797	0.00121343
XLOC_066438	0.921911	0.944788	0.000403544
XLOC_066452	0.939173	0.964329	0.000110454	PTK7
XLOC_066477	0.959905	0.965663	9.86e-05	unknown
XLOC_066599	0.9196	0.916967	0.00134353	ycf2-A
XLOC_066650	0.983704	0.9712	5.84e-05
XLOC_066746	0.934765	0.934549	0.000666999	Ddx17
XLOC_066906	0.943837	0.938325	0.000559696
XLOC_066907	0.980795	0.986305	6.35e-06
XLOC_066910	0.955614	0.933334	0.000704178
XLOC_066994	0.957577	0.959295	0.000163506	DVL3
XLOC_067019	0.808592	0.821924	0.0122991
XLOC_067056	0.866777	0.900381	0.00229057	TDRD9
XLOC_067194	0.935438	0.938506	0.00055487
XLOC_067195	0.91576	0.94088	0.000493946
XLOC_067241	0.937014	0.937604	0.000579234
XLOC_067502	0.804269	0.822109	0.0122627
XLOC_067846	0.90813	0.932182	0.000740668
XLOC_067922	0.992971	0.986103	6.64e-06
XLOC_067962	0.95107	0.940084	0.000513851
XLOC_067984	0.93827	0.93705	0.000594564
XLOC_068177	0.997497	0.993903	5.64e-07
XLOC_068328	0.957678	0.966071	9.52e-05	PUS3
XLOC_068440	0.972816	0.955156	0.000217938
XLOC_068508	0.911853	0.90691	0.00187855
XLOC_068734	0.966	0.975689	3.53e-05	Gdf1
XLOC_069258	0.9273	0.944842	0.000402358
XLOC_069396	0.930843	0.956544	0.000198527
XLOC_069446	0.980371	0.967218	8.59e-05
XLOC_069490	0.930404	0.939145	0.000538001
XLOC_069572	0.800512	0.787312	0.0203793
XLOC_069594	0.934049	0.911104	0.00164124	HNRNPL
XLOC_069774	0.979923	0.981062	1.67e-05
XLOC_069970	0.91652	0.903552	0.0020838
XLOC_070167	0.949616	0.959103	0.000165805
XLOC_070362	0.869878	0.876174	0.00431668	Slc4a11
XLOC_070542	0.922733	0.920895	0.00116525
XLOC_070906	0.882348	0.870327	0.00493477
XLOC_071018	0.988053	0.977922	2.65e-05	unknown
XLOC_071535	0.92473	0.945308	0.000392398
XLOC_071693	0.732062	0.730252	0.0396783
XLOC_071850	0.903417	0.924757	0.00100578
XLOC_072069	0.891078	0.913051	0.00153804

## Sheet: cluster2
Supplementary data 2: WGCNA clusters
XLOC	GS.T21_trait	MM	p.MM	GeneID
XLOC_000025	0.746027	0.981583	1.54014e-05	colec11
XLOC_000026	0.715062	0.967358	8.48323e-05	DCDC2B
XLOC_000035	0.722143	0.990717	1.98567e-06	id3
XLOC_000044	0.563692	0.960458	0.00015002
XLOC_000057	0.814216	0.944509	0.000409593	unknown
XLOC_000069	0.655117	0.940503	0.000503311	Moxd2
XLOC_000079	0.744525	0.991977	1.28338e-06
XLOC_000082	0.865443	0.955006	0.000220112	SDC1
XLOC_000091	0.853401	0.92647	0.000939894	PLEC
XLOC_000105	0.51039	0.83219	0.0103769	Wdr35
XLOC_000107	0.82315	0.90308	0.00211383	KIF3B
XLOC_000111	0.858162	0.947554	0.000346601	DTNB
XLOC_000113	0.847559	0.934645	0.000664108	Phactr1
XLOC_000116	0.819067	0.975431	3.63955e-05	nkain4
XLOC_000117	0.699316	0.913143	0.00153328
XLOC_000118	0.747901	0.986186	6.52233e-06	TPD52L1
XLOC_000123	0.754253	0.97614	3.33521e-05	Sptbn1
XLOC_000135	0.687389	0.875552	0.00437991	Slc45a4
XLOC_000140	0.738555	0.976278	3.27799e-05	PENK
XLOC_000143	0.731996	0.987622	4.69738e-06	ASAP2
XLOC_000148	0.847048	0.97445	4.09013e-05	MYT1L
XLOC_000148	0.847048	0.97445	4.09013e-05	St18
XLOC_000178	0.613823	0.943813	0.000424979	HDHD1
XLOC_000202	0.741017	0.996566	1.01014e-07	TMEM164
XLOC_000231	0.633155	0.981443	1.5755e-05	NEU2
XLOC_000234	0.716747	0.861665	0.0059505	SUVH6
XLOC_000237	0.541698	0.894192	0.00273135	DDX58
XLOC_000267	0.731094	0.979023	2.27149e-05	TMCO3
XLOC_000274	0.591799	0.924802	0.00100402	SNX6
XLOC_000304	0.858468	0.952195	0.00026342	AHR
XLOC_000317	0.773464	0.952171	0.000263809	WDTC1
XLOC_000318	0.855426	0.944425	0.000411439
XLOC_000341	0.666138	0.900099	0.00230953	Mfsd9
XLOC_000362	0.667807	0.961839	0.000134987	Rlc-a
XLOC_000363	0.859612	0.956048	0.000205334	Src42A
XLOC_000363	0.859612	0.956048	0.000205334	unknown
XLOC_000376	0.477181	0.668337	0.0700249
XLOC_000400	0.692533	0.949754	0.000305306	FAM8A1
XLOC_000409	0.582252	0.939303	0.000533901	YWHAB
XLOC_000412	0.586938	0.961145	0.000142407	HPCAL1
XLOC_000451	0.602839	0.978931	2.30147e-05	fam83h
XLOC_000457	0.690577	0.963478	0.000118476	OGFR
XLOC_000458	0.451255	0.80848	0.0151363	Myh14
XLOC_000474	0.866978	0.951578	0.00027363	moxd1
XLOC_000478	0.671905	0.908105	0.00180883	TRAPPC9
XLOC_000478	0.671905	0.908105	0.00180883	unknown
XLOC_000479	0.496387	0.944712	0.000405178	Fam110d
XLOC_000501	0.496666	0.851995	0.00723221	SNTG2
XLOC_000518	0.815814	0.979459	2.13342e-05	PKIA
XLOC_000518	0.815814	0.979459	2.13342e-05	PXDN
XLOC_000518	0.815814	0.979459	2.13342e-05	TRIB2
XLOC_000519	0.572078	0.977944	2.63828e-05	TRIB2
XLOC_000520	0.606462	0.929927	0.000815609	PKIA
XLOC_000522	0.743547	0.990346	2.23306e-06	GGT7
XLOC_000557	0.67321	0.939129	0.00053844	unknown
XLOC_000615	0.765939	0.942416	0.000456977	unknown
XLOC_000622	0.704758	0.977067	2.9638e-05	chrnb1
XLOC_000623	0.389066	0.760075	0.0286127	CEP63
XLOC_000632	0.877397	0.943819	0.00042484	NLGN3
XLOC_000632	0.877397	0.943819	0.00042484	NLGN4X
XLOC_000632	0.877397	0.943819	0.00042484	unknown
XLOC_000676	0.768897	0.994239	4.75969e-07
XLOC_000682	0.655274	0.98509	8.19419e-06	AIM1
XLOC_000685	0.284686	0.578193	0.133273
XLOC_000697	0.683897	0.960775	0.000146475	Sh3bgrl3
XLOC_000844	0.772781	0.899234	0.0023685
XLOC_000919	0.67135	0.932058	0.000744673
XLOC_000920	0.499963	0.582489	0.12973
XLOC_000927	0.645107	0.862872	0.0058016
XLOC_000960	0.413031	0.669795	0.069191
XLOC_000971	0.769552	0.913087	0.00153617
XLOC_001008	0.729949	0.992912	8.85348e-07
XLOC_001032	0.705422	0.864044	0.00565935
XLOC_001121	0.649593	0.960775	0.00014647
XLOC_001122	0.751309	0.987862	4.42963e-06
XLOC_001172	0.359659	0.643067	0.0854233
XLOC_001259	0.696854	0.760248	0.028555
XLOC_001313	0.493748	0.817907	0.0131081
XLOC_001352	0.62723	0.939633	0.000525374
XLOC_001680	0.739691	0.974623	4.00826e-05	snx17
XLOC_001705	0.66635	0.981836	1.47795e-05	unknown
XLOC_001707	0.597688	0.939533	0.00052794	Nrsn1
XLOC_001748	0.536467	0.643366	0.0852308	mfsd2ab
XLOC_001751	0.763444	0.964739	0.000106725	TFAP2B
XLOC_001754	0.885433	0.943302	0.000436497	Emilin1
XLOC_001754	0.885433	0.943302	0.000436497	unknown
XLOC_001757	0.749418	0.934354	0.000672876	FBXO32
XLOC_001758	0.795556	0.958054	0.000178757	fam91a1
XLOC_001766	0.910293	0.936354	0.000614164	SGK1
XLOC_001789	0.682534	0.8778	0.00415414	Serinc1
XLOC_001789	0.682534	0.8778	0.00415414	SERINC3
XLOC_001809	0.767543	0.963355	0.000119664	Col12a1
XLOC_001809	0.767543	0.963355	0.000119664	COL14A1
XLOC_001809	0.767543	0.963355	0.000119664	unknown
XLOC_001814	0.528674	0.911017	0.00164593	OLFM4
XLOC_001822	0.37797	0.867461	0.00525737	Traf6
XLOC_001823	0.726112	0.93645	0.000611449	Ptpmt1
XLOC_001829	0.664266	0.981373	1.59313e-05	FNBP4
XLOC_001829	0.664266	0.981373	1.59313e-05	tmem178b
XLOC_001830	0.721441	0.974728	3.95899e-05
XLOC_001834	0.742755	0.878457	0.00408952	RAPSN
XLOC_001848	0.861997	0.967228	8.58412e-05	pax6a
XLOC_001873	0.700579	0.908543	0.00178365
XLOC_001874	0.687235	0.986432	6.18065e-06	celf1
XLOC_001874	0.687235	0.986432	6.18065e-06	CELF2
XLOC_001881	0.722244	0.969642	6.83639e-05	ETV6
XLOC_001881	0.722244	0.969642	6.83639e-05	samm50
XLOC_001883	0.720882	0.984058	1.00085e-05	RAB13
XLOC_001888	0.767908	0.994077	5.17118e-07	CALD1
XLOC_001892	0.645445	0.914539	0.00146212	Dera
XLOC_001904	0.630175	0.81534	0.0136422	tmem117
XLOC_001911	0.308865	0.516008	0.19051
XLOC_001923	0.695095	0.982474	1.32826e-05	MGAT4C
XLOC_001924	0.76754	0.982689	1.28016e-05	Tead1
XLOC_001935	0.646987	0.9374	0.000584845	PPFIA1
XLOC_001935	0.646987	0.9374	0.000584845	PPFIA2
XLOC_001935	0.646987	0.9374	0.000584845	unknown
XLOC_001942	0.847618	0.968179	7.86409e-05	SLC45A3
XLOC_001951	0.747966	0.994855	3.39217e-07	pamr1
XLOC_001951	0.747966	0.994855	3.39217e-07	shank2
XLOC_001964	0.676527	0.927056	0.000917989	PSMD13
XLOC_001967	0.380609	0.637544	0.0890287	LRMP
XLOC_001968	0.604974	0.922853	0.00108248	LRMP
XLOC_001972	0.535191	0.939856	0.000519663	PARVB
XLOC_001975	0.72793	0.986659	5.87707e-06	Hephl1
XLOC_001975	0.72793	0.986659	5.87707e-06	Sh3bgrl3
XLOC_001983	0.329941	0.514068	0.192473
XLOC_002008	0.583163	0.924446	0.00101806
XLOC_002010	0.851483	0.956289	0.000202012
XLOC_002020	0.537113	0.911392	0.00162572	MAPRE3
XLOC_002021	0.781097	0.9666	9.08316e-05	Hadha
XLOC_002022	0.731725	0.931545	0.000761348	STX12
XLOC_002058	0.677412	0.946124	0.000375323
XLOC_002061	0.713361	0.941643	0.000475362	COL21A1
XLOC_002071	0.342731	0.689849	0.0583127	Cspp1
XLOC_002073	0.862479	0.956169	0.000203658	SULF1
XLOC_002073	0.862479	0.956169	0.000203658	Sulf2
XLOC_002073	0.862479	0.956169	0.000203658	unknown
XLOC_002078	0.416728	0.573039	0.137594	DENND3
XLOC_002095	0.821084	0.948569	0.00032712	Stx12
XLOC_002102	0.822948	0.841958	0.00873583	otof
XLOC_002109	0.73089	0.980891	1.71953e-05	Bmp7
XLOC_002132	0.49619	0.898937	0.00238894
XLOC_002134	0.499286	0.891861	0.00291062	OLFM4
XLOC_002140	0.80646	0.986877	5.59446e-06	LCHN
XLOC_002155	0.662619	0.933989	0.000683953	Slc5a6
XLOC_002155	0.662619	0.933989	0.000683953	Sqle
XLOC_002160	0.478731	0.901518	0.00221496	TUB
XLOC_002161	0.635149	0.96204	0.000132884
XLOC_002183	0.205775	0.670985	0.0685143	Fbxo3
XLOC_002194	0.751054	0.996598	9.81802e-08	PKP3
XLOC_002194	0.751054	0.996598	9.81802e-08	unknown
XLOC_002196	0.835076	0.949891	0.000302843	Trpm5
XLOC_002202	0.73742	0.905877	0.00194021	ETV6
XLOC_002202	0.73742	0.905877	0.00194021	samm50
XLOC_002213	0.722239	0.985863	6.98856e-06	Dispanin
XLOC_002254	0.716954	0.876843	0.00424928	Slc13a1
XLOC_002255	0.352463	0.679586	0.0637422	Slc13a1
XLOC_002259	0.728848	0.968425	7.68438e-05	Mgat4c
XLOC_002264	0.571798	0.785381	0.0209066	e2f8
XLOC_002268	0.788018	0.934991	0.000653781
XLOC_002309	0.553885	0.907417	0.00184876	ABCC8
XLOC_002314	0.721773	0.982913	1.23137e-05	ST8SIA6
XLOC_002475	0.235067	0.759057	0.0289543
XLOC_002532	0.733658	0.892308	0.00287562
XLOC_002582	0.273595	0.651279	0.0802226
XLOC_002613	0.586683	0.951252	0.000279124
XLOC_002620	0.830109	0.929244	0.000839257
XLOC_002623	0.827213	0.980687	1.77484e-05
XLOC_002624	0.449339	0.872061	0.00474591
XLOC_002686	0.836034	0.97042	6.32788e-05
XLOC_002719	0.285582	0.662724	0.0732907
XLOC_002744	0.588793	0.794403	0.018514
XLOC_002769	0.858134	0.952891	0.000252217
XLOC_002812	0.251196	0.494744	0.212614
XLOC_002818	0.672093	0.83836	0.0093196
XLOC_002819	0.817403	0.935507	0.000638593
XLOC_002820	0.647371	0.689273	0.05861
XLOC_002823	0.754098	0.8775	0.00418377
XLOC_002824	0.715254	0.862581	0.00583726
XLOC_002827	0.597156	0.839662	0.00910549
XLOC_002831	0.609748	0.889431	0.00310536
XLOC_002842	0.805547	0.964444	0.000109402
XLOC_002845	0.61131	0.88664	0.0033392
XLOC_002897	0.548084	0.79605	0.0180968
XLOC_002898	0.427352	0.851861	0.00725116
XLOC_002963	0.712773	0.93464	0.000664277
XLOC_002965	0.315599	0.564937	0.144541
XLOC_003025	0.718972	0.907854	0.0018233
XLOC_003117	0.339131	0.61146	0.107228
XLOC_003203	0.251273	0.695262	0.0555644	Hsd17b7
XLOC_003206	0.522927	0.88778	0.00324238	Chka
XLOC_003221	0.774088	0.972241	5.23702e-05	unknown
XLOC_003261	0.702485	0.948261	0.000332963	cygb1
XLOC_003262	0.436811	0.693335	0.0565341	COG7
XLOC_003275	0.687486	0.9877	4.60938e-06	unknown
XLOC_003305	0.670139	0.951632	0.000272725	Tec
XLOC_003306	0.848887	0.941386	0.000481572	Cyfip2
XLOC_003307	0.75682	0.989123	3.19094e-06	Cyfip2
XLOC_003308	0.841639	0.965507	9.9958e-05	ANXA11
XLOC_003316	0.714513	0.973614	4.5024e-05	PKIA
XLOC_003341	0.536519	0.9106	0.00166866	racA
XLOC_003360	0.849266	0.963397	0.00011926	Sh3d19
XLOC_003387	0.77078	0.834911	0.00990167	PCOLCE
XLOC_003387	0.77078	0.834911	0.00990167	PRDM15
XLOC_003391	0.723205	0.988624	3.64872e-06	Tnfrsf17
XLOC_003393	0.537585	0.703456	0.0515542	Mkl2
XLOC_003393	0.537585	0.703456	0.0515542	unknown
XLOC_003401	0.39263	0.535992	0.170906
XLOC_003405	0.722294	0.916005	0.00138976	copb1
XLOC_003411	0.79181	0.97558	3.57427e-05	DSCAM
XLOC_003414	0.540409	0.857872	0.00643424	mul1a
XLOC_003414	0.540409	0.857872	0.00643424	unknown
XLOC_003417	0.427827	0.52992	0.176742	HARS
XLOC_003420	0.707594	0.885455	0.00344184	Lars
XLOC_003421	0.577744	0.967869	8.09476e-05	Sqstm1
XLOC_003428	0.618065	0.840239	0.00901178	PSMG3
XLOC_003428	0.618065	0.840239	0.00901178	Sra1
XLOC_003441	0.825137	0.960539	0.00014911	MYH10
XLOC_003442	0.762769	0.951827	0.000269485	MYH10
XLOC_003454	0.554119	0.808147	0.0152113	UPF0193
XLOC_003481	0.798054	0.9769	3.02847e-05	Saimiri
XLOC_003482	0.750906	0.911709	0.00160873	Fam20a
XLOC_003487	0.781932	0.98123	1.63016e-05	Sun1
XLOC_003520	0.785693	0.933267	0.00070628	unknown
XLOC_003554	0.880318	0.94959	0.000308259	CAP1
XLOC_003558	0.798983	0.943516	0.000431646
XLOC_003580	0.514277	0.947614	0.000345427	SLC35B3
XLOC_003584	0.710814	0.984727	8.8057e-06	ST5
XLOC_003584	0.710814	0.984727	8.8057e-06	unknown
XLOC_003606	0.896912	0.932112	0.000742926	Lin7b
XLOC_003608	0.686344	0.992814	9.22733e-07	CSRP1
XLOC_003609	0.824925	0.966224	9.39094e-05	PHLDA3
XLOC_003620	0.786961	0.945996	0.000377977	CD82
XLOC_003620	0.786961	0.945996	0.000377977	CELF2
XLOC_003625	0.82909	0.976701	3.1071e-05	Btbd11
XLOC_003625	0.82909	0.976701	3.1071e-05	btbd11b
XLOC_003632	0.739706	0.974528	4.05303e-05	CYTH2
XLOC_003673	0.28729	0.722854	0.0427699
XLOC_003678	0.879448	0.938037	0.000567449	Dhrsx
XLOC_003705	0.83197	0.947531	0.000347052	Ctgf
XLOC_003706	0.735763	0.977052	2.96927e-05	Pllp
XLOC_003708	0.825115	0.924502	0.00101582	MAL2
XLOC_003711	0.616798	0.967638	8.26867e-05	tmem150b
XLOC_003718	0.736411	0.995294	2.59623e-07	Tstd3
XLOC_003726	0.875593	0.914782	0.00144998
XLOC_003730	0.779609	0.956582	0.000198015	Foxj1
XLOC_003754	-0.0498222	0.30793	0.458091
XLOC_003763	0.328967	0.549999	0.157847
XLOC_003765	0.452725	0.773778	0.0242544	PIGB
XLOC_003771	0.721989	0.919501	0.00122664	UPF0428
XLOC_003772	0.743706	0.959089	0.000165971	GRIA4
XLOC_003773	0.712885	0.941715	0.000473628	che-3
XLOC_003773	0.712885	0.941715	0.000473628	Dync2h1
XLOC_003777	0.720302	0.989543	2.83588e-06	Gramd1a
XLOC_003780	0.582491	0.976357	3.24584e-05
XLOC_003785	0.584976	0.938177	0.000563669	TM9SF4
XLOC_003792	0.563698	0.928345	0.000871062	unknown
XLOC_003802	0.778813	0.991255	1.66092e-06	unknown
XLOC_003807	0.638929	0.97587	3.44906e-05	SPG20
XLOC_003834	0.780265	0.973701	4.45794e-05	Tmem184b
XLOC_003855	0.730563	0.946471	0.000368224	SGSM3
XLOC_003859	0.623042	0.75636	0.0298716	Cnot3
XLOC_003873	0.738858	0.994647	3.81978e-07	ADAP1
XLOC_003876	0.384765	0.775606	0.0237066
XLOC_003907	0.4877	0.914818	0.00144818	CLVS2
XLOC_003920	0.497628	0.855792	0.00670982	STUB1
XLOC_003949	0.414267	0.7652	0.0269307
XLOC_004119	0.210962	0.691905	0.0572597
XLOC_004330	0.635581	0.986338	6.30985e-06
XLOC_004472	0.575319	0.882187	0.00373539
XLOC_004534	0.51464	0.916076	0.00138628
XLOC_004535	0.642941	0.945437	0.000389656
XLOC_004587	0.0406232	0.486515	0.221509
XLOC_004629	0.568015	0.72541	0.0416856
XLOC_004672	0.559096	0.729815	0.0398567
XLOC_004803	0.406041	0.791653	0.0192242
XLOC_004805	0.454095	0.714471	0.046445
XLOC_004865	0.198341	0.414307	0.307491
XLOC_004915	0.827784	0.969962	6.62392e-05	COA1
XLOC_004915	0.827784	0.969962	6.62392e-05	PTTG1IP
XLOC_004917	0.805189	0.924152	0.00102975	Fam126a
XLOC_004919	0.572522	0.976296	3.27091e-05
XLOC_004922	0.431915	0.71302	0.0470996	ERCC1
XLOC_004925	0.605754	0.958797	0.000169517	COMMD9
XLOC_004926	0.747972	0.976237	3.29501e-05	LARP4
XLOC_004937	0.727415	0.985581	7.41355e-06
XLOC_004951	0.626462	0.848567	0.0077255
XLOC_004960	0.791572	0.989233	3.09526e-06	Aoc1
XLOC_004962	0.547539	0.893797	0.00276122	SSFA2
XLOC_004963	0.828577	0.969741	6.77042e-05	unknown
XLOC_004965	0.773795	0.974307	4.15905e-05	Dnajc10
XLOC_004966	0.70302	0.956879	0.000194025	EPDR1
XLOC_004980	0.564733	0.942959	0.000444354	NAB1
XLOC_004996	0.628929	0.944637	0.00040681	RALA
XLOC_004999	0.664175	0.905132	0.0019855	WNT3
XLOC_005000	0.692736	0.987824	4.47219e-06	Map3k14
XLOC_005001	0.644829	0.930518	0.0007955	Scn2a
XLOC_005004	0.810666	0.938785	0.000547455	dcaf17
XLOC_005004	0.810666	0.938785	0.000547455	TTC21B
XLOC_005011	0.596045	0.872007	0.00475172	MYLK
XLOC_005012	0.702468	0.970244	6.44063e-05	MYLK
XLOC_005024	0.743921	0.988611	3.66185e-06	GPD2
XLOC_005038	0.658382	0.967186	8.61724e-05	Acaa1a
XLOC_005038	0.658382	0.967186	8.61724e-05	Taco1
XLOC_005041	0.853861	0.952001	0.000266613	CCDC47
XLOC_005041	0.853861	0.952001	0.000266613	plcd4
XLOC_005049	0.745218	0.932855	0.000719213	NFI1
XLOC_005055	0.704341	0.969456	6.96195e-05
XLOC_005056	0.728147	0.882158	0.00373804	Dtx3l
XLOC_005056	0.728147	0.882158	0.00373804	Parp14
XLOC_005056	0.728147	0.882158	0.00373804	unknown
XLOC_005057	0.814103	0.979075	2.25471e-05
XLOC_005060	0.85599	0.935361	0.000642885	Cers6
XLOC_005060	0.85599	0.935361	0.000642885	PTGES3
XLOC_005061	0.74154	0.952169	0.000263856	VWDE
XLOC_005086	0.713725	0.995088	2.95156e-07	myrip
XLOC_005097	0.859601	0.959795	0.000157618
XLOC_005100	0.530071	0.889047	0.00313689	aad-a
XLOC_005100	0.530071	0.889047	0.00313689	CNBD2
XLOC_005101	0.632756	0.83041	0.0106954	aad-a
XLOC_005101	0.632756	0.83041	0.0106954	CNBD2
XLOC_005104	0.738125	0.948759	0.000323561	Erbb4
XLOC_005107	0.830796	0.956267	0.000202312	COL2A1
XLOC_005123	0.757233	0.942507	0.000454839	hox-alpha2
XLOC_005129	0.385911	0.792556	0.0189893	HNRNPA3a
XLOC_005131	0.712812	0.991268	1.65341e-06	unknown
XLOC_005139	0.803227	0.987952	4.33225e-06	ITGB5
XLOC_005146	0.526603	0.887255	0.00328674
XLOC_005153	0.62431	0.914726	0.00145275	trio
XLOC_005154	0.552023	0.951102	0.000281677	CYB561
XLOC_005154	0.552023	0.951102	0.000281677	cybrd1
XLOC_005187	0.596216	0.901222	0.00223452	Npepps
XLOC_005191	0.736261	0.967135	8.65679e-05	MGAT5
XLOC_005195	0.514726	0.646164	0.0834399	Ptprn2
XLOC_005207	0.689216	0.922654	0.00109072	MARVELD3
XLOC_005221	0.772091	0.98721	5.18e-06	Col15a1
XLOC_005222	0.880289	0.946073	0.000376385	AHR
XLOC_005237	0.324694	0.678649	0.064252	COL6A3
XLOC_005238	0.482476	0.768432	0.025902	COL6A3
XLOC_005249	0.735855	0.970914	6.01806e-05
XLOC_005260	0.796871	0.984389	9.39928e-06	PFKP
XLOC_005276	0.625103	0.707054	0.0498499	Xylb
XLOC_005277	0.812623	0.919678	0.00121871	Xylb
XLOC_005280	0.83773	0.954685	0.000224801	Arhgap12
XLOC_005280	0.83773	0.954685	0.000224801	ARHGAP9
XLOC_005286	0.856141	0.968444	7.67065e-05	NEUROD1
XLOC_005287	0.654063	0.857868	0.00643481	PDE1C
XLOC_005289	0.559442	0.935495	0.000638958	nckap1
XLOC_005295	0.34701	0.754766	0.0304217	DGKB
XLOC_005318	0.894063	0.948431	0.000329722	SDPR
XLOC_005322	0.300923	0.743686	0.0344196	Fam221a
XLOC_005322	0.300923	0.743686	0.0344196	unknown
XLOC_005332	0.495018	0.894782	0.00268714	SEC61G
XLOC_005334	0.698708	0.987135	5.27165e-06	TFCP2
XLOC_005337	0.473676	0.880202	0.00392132
XLOC_005345	0.789454	0.980587	1.80244e-05	ITGB3
XLOC_005346	0.851765	0.942361	0.000458263	slc12a8
XLOC_005351	0.609577	0.949031	0.000318503	CTNNAL1
XLOC_005359	0.751413	0.992881	8.97174e-07	asic1
XLOC_005362	0.849232	0.960513	0.000149396	Pecr
XLOC_005365	0.756564	0.929087	0.00084476	Acaa1a
XLOC_005365	0.756564	0.929087	0.00084476	Taco1
XLOC_005370	0.831396	0.906343	0.00191222	AVIL
XLOC_005370	0.831396	0.906343	0.00191222	PARP15
XLOC_005375	0.717713	0.908067	0.001811	RND3
XLOC_005376	0.693521	0.980243	1.89941e-05	unknown
XLOC_005378	0.787809	0.961005	0.00014394	NMI
XLOC_005390	0.709348	0.961348	0.000140209	dctn2
XLOC_005394	0.72971	0.745634	0.0336949	Mettl5
XLOC_005395	0.768144	0.958113	0.000178007	HIGD1A
XLOC_005405	0.705174	0.917471	0.00131971	GBX1
XLOC_005427	0.414085	0.792844	0.0189146	Intermediate
XLOC_005433	0.748624	0.995234	2.69748e-07	ITGA7
XLOC_005444	0.759961	0.98772	4.58693e-06
XLOC_005447	0.731402	0.967324	8.51007e-05	Nfe2l2
XLOC_005453	0.573008	0.921679	0.00113165	sh3bp4
XLOC_005455	0.668901	0.884976	0.0034839	Fam117b
XLOC_005461	0.818858	0.874798	0.00445736	unknown
XLOC_005463	0.647822	0.981725	1.50491e-05	TENC1
XLOC_005463	0.647822	0.981725	1.50491e-05	TNS
XLOC_005472	0.202009	0.407895	0.315794
XLOC_005492	0.641596	0.92346	0.00105763	gspB
XLOC_005492	0.641596	0.92346	0.00105763	unknown
XLOC_005779	0.653035	0.782004	0.0218494
XLOC_005867	0.338822	0.725987	0.0414435
XLOC_005889	0.490483	0.899276	0.00236562
XLOC_005893	0.707305	0.843446	0.00850141
XLOC_005937	0.156325	0.521735	0.184775
XLOC_006165	0.592725	0.946364	0.000370395
XLOC_006188	0.262606	0.714027	0.0466445
XLOC_006192	0.481211	0.745975	0.0335691
XLOC_006230	0.35748	0.564101	0.145269
XLOC_006292	0.79569	0.848474	0.00773923
XLOC_006314	0.585813	0.673882	0.066884
XLOC_006421	0.56936	0.975025	3.82195e-05	BAMBI
XLOC_006424	0.392292	0.837639	0.00943931	nhl-1
XLOC_006424	0.392292	0.837639	0.00943931	trim71
XLOC_006427	0.823818	0.975682	3.53008e-05	itga5
XLOC_006427	0.823818	0.975682	3.53008e-05	Itgav
XLOC_006431	0.410187	0.818544	0.0129777	TFPI2
XLOC_006436	0.521912	0.954463	0.00022808	CCDC132
XLOC_006436	0.521912	0.954463	0.00022808	HEXIM1
XLOC_006438	0.636972	0.963651	0.000116814	Psmd3
XLOC_006466	0.819239	0.955635	0.000211101	LMBR1
XLOC_006466	0.819239	0.955635	0.000211101	lmbr1l
XLOC_006487	0.809198	0.982992	1.21427e-05	SVIL
XLOC_006492	0.858711	0.941246	0.000484981	CYP51A1
XLOC_006492	0.858711	0.941246	0.000484981	Lss
XLOC_006498	0.773008	0.976528	3.17609e-05	NXPE3
XLOC_006505	0.327355	0.651376	0.0801624	dbr1-a
XLOC_006510	0.445778	0.835889	0.0097343	Mras
XLOC_006511	0.76647	0.949719	0.000305941	Epb41l5
XLOC_006527	0.660895	0.898222	0.00243861	B4galnt1
XLOC_006527	0.660895	0.898222	0.00243861	B4galnt2
XLOC_006530	0.410746	0.627126	0.0960641
XLOC_006538	0.629589	0.814901	0.0137349	Nrp2
XLOC_006549	0.726403	0.947466	0.00034833	MFSD6
XLOC_006554	0.520564	0.831955	0.0104187	TUBG1
XLOC_006566	0.799837	0.988437	3.83183e-06	Ambp
XLOC_006566	0.799837	0.988437	3.83183e-06	Col6a4
XLOC_006573	0.751503	0.991415	1.57182e-06	OSBPL6
XLOC_006591	0.447996	0.665386	0.0717312
XLOC_006609	0.464318	0.654775	0.0780664
XLOC_006617	0.637611	0.983966	1.01813e-05	Uncharacterized
XLOC_006618	0.484543	0.843133	0.00855051	Uncharacterized
XLOC_006631	0.686997	0.950974	0.000283862	unknown
XLOC_006639	0.654274	0.931854	0.000751284	ugcg-b
XLOC_006643	0.726143	0.991532	1.50843e-06	GALNT3
XLOC_006643	0.726143	0.991532	1.50843e-06	GORASP2
XLOC_006646	0.54365	0.855569	0.00673979	unknown
XLOC_006651	0.660687	0.991546	1.50092e-06	WNT1
XLOC_006652	0.663105	0.964551	0.00010843	WNT9A
XLOC_006673	0.762938	0.960751	0.000146743
XLOC_006684	0.839901	0.960985	0.000144162	SSPO
XLOC_006685	0.632875	0.984282	9.59367e-06	NR4A1
XLOC_006710	0.708466	0.924545	0.00101414	tenm4
XLOC_006718	0.532931	0.892125	0.00288995	Nfe2-epsilon
XLOC_006720	0.597812	0.85808	0.00640707
XLOC_006721	0.681369	0.848209	0.00777817	pde11a
XLOC_006722	0.558848	0.710053	0.0484556	pde11a
XLOC_006738	0.47054	0.734247	0.0380666
XLOC_006742	0.764922	0.992789	9.32328e-07	AHR
XLOC_006743	0.688634	0.941861	0.000470112	Sh3bp4
XLOC_006748	0.542868	0.886098	0.00338592	STAT5B
XLOC_006769	0.577312	0.969358	7.02824e-05	KLF6
XLOC_006778	0.710675	0.996169	1.40137e-07	eng2a
XLOC_006796	0.605293	0.965558	9.95237e-05	galnt11
XLOC_006804	0.296697	0.578926	0.132665	SPAST
XLOC_006805	0.722928	0.985252	7.93126e-06	CYP51A1
XLOC_006805	0.722928	0.985252	7.93126e-06	Lss
XLOC_006807	0.54081	0.960755	0.000146699	CYP51A1
XLOC_006807	0.54081	0.960755	0.000146699	Lss
XLOC_006808	0.751742	0.965526	9.97999e-05	AKAP9
XLOC_006808	0.751742	0.965526	9.97999e-05	PCNT
XLOC_006813	0.752068	0.990897	1.87287e-06	GLRA2
XLOC_006813	0.752068	0.990897	1.87287e-06	Nxpe2
XLOC_006819	0.778743	0.988352	3.91631e-06	raraa
XLOC_006819	0.778743	0.988352	3.91631e-06	RARB
XLOC_006819	0.778743	0.988352	3.91631e-06	unknown
XLOC_006827	0.824242	0.924747	0.00100617	dirc2
XLOC_006827	0.824242	0.924747	0.00100617	SEMA5B
XLOC_006831	0.643203	0.909912	0.00170659	Gli3
XLOC_006834	0.712952	0.864118	0.00565042
XLOC_006838	0.471852	0.806364	0.015617	DCLK1
XLOC_006838	0.471852	0.806364	0.015617	DCLK3
XLOC_006856	0.85275	0.968302	7.77418e-05	AGR3
XLOC_006864	0.758224	0.986339	6.30899e-06	Dnah5
XLOC_006864	0.758224	0.986339	6.30899e-06	Dnah8
XLOC_006866	0.610808	0.941647	0.000475249	DNAH5
XLOC_006866	0.610808	0.941647	0.000475249	plcd4
XLOC_006883	0.647467	0.892634	0.00285036
XLOC_006884	0.754498	0.996511	1.05897e-07	COL6A2
XLOC_006886	0.805126	0.985283	7.88142e-06	Col6a1
XLOC_006886	0.805126	0.985283	7.88142e-06	SETD1A
XLOC_006888	0.900235	0.945105	0.000396729	KIF28P
XLOC_006892	0.784905	0.972271	5.22005e-05	ACLY
XLOC_006901	0.607472	0.882016	0.00375115
XLOC_006912	0.736877	0.964267	0.000111026	Chst5
XLOC_006912	0.736877	0.964267	0.000111026	CRYBA2
XLOC_006912	0.736877	0.964267	0.000111026	GALNT12
XLOC_006912	0.736877	0.964267	0.000111026	RECK
XLOC_006912	0.736877	0.964267	0.000111026	unknown
XLOC_006918	0.602151	0.962846	0.000124677	TBC1D5
XLOC_006921	0.341937	0.849798	0.00754598	NAGLU
XLOC_006924	0.850425	0.93619	0.000618859	RAB5C
XLOC_006938	0.597537	0.966178	9.42852e-05	Gca
XLOC_006945	0.693457	0.967496	8.37701e-05	unknown
XLOC_006947	0.675634	0.887972	0.00322623	PCBP3
XLOC_006957	0.444393	0.762211	0.027904	unknown
XLOC_006968	0.484134	0.926864	0.000925142	Wnt6
XLOC_006971	0.798968	0.923311	0.0010637
XLOC_006993	0.644847	0.980239	1.90067e-05	unknown
XLOC_006994	0.415904	0.753867	0.030735	unknown
XLOC_006998	0.663006	0.907811	0.00182581	Galnt13
XLOC_007107	0.480098	0.712422	0.0473713
XLOC_007253	0.429979	0.68126	0.0628366
XLOC_007296	0.524353	0.816489	0.0134016
XLOC_007356	0.671413	0.763097	0.0276132
XLOC_007484	0.338233	0.499965	0.207068
XLOC_007498	0.602665	0.841672	0.00878133
XLOC_007717	0.784043	0.925755	0.000967043
XLOC_007726	0.671771	0.98421	9.725e-06
XLOC_007781	0.693584	0.959663	0.000159155
XLOC_007831	0.35057	0.684567	0.0610714
XLOC_007852	0.645667	0.882655	0.00369238	Mpdz
XLOC_007861	0.450313	0.836917	0.00956045
XLOC_007889	0.576007	0.882957	0.00366481	Mccc2
XLOC_007898	0.782542	0.937523	0.000581479	MYO9A
XLOC_007902	0.830686	0.95833	0.000175282	ANKDD1A
XLOC_007927	0.721002	0.888502	0.00318201	Fam63b
XLOC_007940	0.834728	0.969198	7.13791e-05
XLOC_007941	0.678229	0.940219	0.000510457	unknown
XLOC_007954	0.762958	0.965578	9.93482e-05	DNASE2
XLOC_007955	0.420925	0.792955	0.018886
XLOC_007959	0.46806	0.899305	0.00236361	coa7
XLOC_007964	0.783141	0.984868	8.56394e-06	unknown
XLOC_007976	0.839397	0.976002	3.39311e-05	DHPS
XLOC_007985	0.649592	0.959545	0.000160545	PLIN3
XLOC_007994	0.698377	0.978385	2.48401e-05	TJP2
XLOC_007996	0.617909	0.968933	7.32255e-05	DUOX1
XLOC_007997	0.512279	0.943054	0.000442183	DUOX1
XLOC_008005	0.788706	0.974972	3.84616e-05	Bnc2
XLOC_008025	0.771374	0.96571	9.82224e-05	IQCH
XLOC_008037	0.828932	0.955458	0.000213613
XLOC_008040	0.761014	0.931417	0.00076555	HEXB
XLOC_008076	0.607297	0.861828	0.00593025	infB
XLOC_008076	0.607297	0.861828	0.00593025	Thsd4
XLOC_008089	0.694894	0.925586	0.000973502	PARP6
XLOC_008090	0.433852	0.804139	0.0161327	IER5L
XLOC_008090	0.433852	0.804139	0.0161327	QccE-15063
XLOC_008090	0.433852	0.804139	0.0161327	Transmembrane
XLOC_008119	0.724952	0.98888	3.40929e-06	Rasef
XLOC_008119	0.724952	0.98888	3.40929e-06	SHE
XLOC_008128	0.647257	0.973021	4.81027e-05	Ostf1
XLOC_008134	0.851344	0.939335	0.000533079	Ccdc87
XLOC_008150	0.610468	0.95911	0.000165723	Gnaq
XLOC_008150	0.610468	0.95911	0.000165723	Pde8b
XLOC_008156	0.853353	0.938441	0.0005566	GARP
XLOC_008163	0.453499	0.852497	0.00716178	Dpyd
XLOC_008183	0.242713	0.64014	0.0873234	unknown
XLOC_008200	0.593898	0.888893	0.00314958	ENC1
XLOC_008205	0.715168	0.992631	9.9475e-07	unknown
XLOC_008209	0.693688	0.834654	0.00994603	POC5
XLOC_008220	0.89269	0.944719	0.000405034	Sncaip
XLOC_008232	0.537612	0.930268	0.000803963	Tpm3
XLOC_008284	0.776373	0.965731	9.80401e-05	DOT1L
XLOC_008284	0.776373	0.965731	9.80401e-05	NDUFB6
XLOC_008293	0.678466	0.957472	0.00018621	AP1M1
XLOC_008294	0.768956	0.956189	0.000203374	AP1M1
XLOC_008295	0.658759	0.927915	0.000886549	AP1M1
XLOC_008310	0.479314	0.934379	0.000672129	DUOXA1
XLOC_008317	0.641553	0.951146	0.000280921	Adamtsl1
XLOC_008318	0.568096	0.937919	0.000570647	SH3GL3
XLOC_008322	0.319942	0.674165	0.0667265
XLOC_008335	0.732886	0.995922	1.68966e-07	MAP2K2
XLOC_008338	0.617697	0.982525	1.31673e-05	fsta
XLOC_008344	0.485699	0.791181	0.0193478	Dym
XLOC_008344	0.485699	0.791181	0.0193478	unknown
XLOC_008374	0.825909	0.961678	0.000136689	paqr5b
XLOC_008375	0.71672	0.935875	0.000627915	RUSC2
XLOC_008377	0.64057	0.870921	0.00486954	FDPS
XLOC_008378	0.663338	0.912545	0.00156445	Galt
XLOC_008398	0.699017	0.739917	0.0358491	unknown
XLOC_008411	0.759903	0.971333	5.76354e-05	Lman1
XLOC_008412	0.726551	0.989141	3.1752e-06	CSK
XLOC_008412	0.726551	0.989141	3.1752e-06	MEGF6
XLOC_008412	0.726551	0.989141	3.1752e-06	unknown
XLOC_008429	0.80589	0.900894	0.00225622
XLOC_008436	0.783408	0.94654	0.000366825	CIB1
XLOC_008450	0.542491	0.839199	0.00918129	TTC1
XLOC_008684	0.233394	0.705604	0.0505325
XLOC_008734	0.463579	0.907591	0.0018386
XLOC_008749	0.419691	0.732155	0.0389054
XLOC_008953	0.605468	0.859062	0.00627984
XLOC_008981	0.423218	0.745999	0.03356
XLOC_009000	0.497391	0.643326	0.0852568
XLOC_009010	0.559316	0.788811	0.0199757
XLOC_009057	0.115551	0.554524	0.153749
XLOC_009132	0.660667	0.899304	0.00236366
XLOC_009134	0.462396	0.688451	0.0590355
XLOC_009142	0.825734	0.98089	1.71967e-05	Vsig2
XLOC_009153	0.641793	0.936887	0.000599124	Casp6
XLOC_009155	0.578166	0.909996	0.0017019	uap1l1
XLOC_009155	0.578166	0.909996	0.0017019	unknown
XLOC_009155	0.578166	0.909996	0.0017019	zgc136864
XLOC_009169	0.856156	0.965037	0.000104063	gnb1
XLOC_009200	0.610675	0.968515	7.61962e-05	Aldh3a2
XLOC_009215	0.621401	0.905958	0.00193534	KSR2
XLOC_009217	0.803622	0.966299	9.32849e-05	GIT1
XLOC_009218	0.289669	0.834717	0.00993518	Mlxipl
XLOC_009233	0.840104	0.932733	0.000723053	Osbp2
XLOC_009240	0.517083	0.862852	0.00580401	unknown
XLOC_009242	0.743973	0.989579	2.80688e-06	Prickle2
XLOC_009243	0.7007	0.988131	4.14263e-06	Dtx4
XLOC_009246	0.53433	0.698524	0.0539467
XLOC_009251	0.408176	0.89344	0.00278838
XLOC_009260	0.70088	0.954572	0.000226468	TBC1D10B
XLOC_009283	0.703829	0.958654	0.000171267	MYO18A
XLOC_009309	0.366019	0.800136	0.0170869	GALNT9
XLOC_009333	0.867346	0.962265	0.000130557	SPECC1
XLOC_009333	0.867346	0.962265	0.000130557	specc1l
XLOC_009367	0.684244	0.976607	3.14433e-05	Fnbp1
XLOC_009374	0.65972	0.953681	0.00023989	Atf6b
XLOC_009393	0.782994	0.988677	3.59835e-06	GPD3
XLOC_009394	0.890353	0.956648	0.000197122
XLOC_009405	0.725636	0.945353	0.000391437	Hip1
XLOC_009405	0.725636	0.945353	0.000391437	unknown
XLOC_009409	0.509444	0.799838	0.0171594	Ttc30a1
XLOC_009427	0.412146	0.789403	0.0198178	UBE3B
XLOC_009436	0.810091	0.969838	6.70541e-05	Ssh2
XLOC_009438	0.764835	0.887697	0.00324938	ANKRD13B
XLOC_009438	0.764835	0.887697	0.00324938	Ankrd13d
XLOC_009455	0.664608	0.961584	0.000137687	Tmem132e
XLOC_009461	0.833845	0.948899	0.000320948	Tpst1
XLOC_009462	0.720622	0.969824	6.71485e-05	YWHAE
XLOC_009470	0.579872	0.813587	0.0140149	ATXN2
XLOC_009485	0.686579	0.979177	2.22205e-05	Unc93b1
XLOC_009490	0.694378	0.764874	0.0270359	DNAH10
XLOC_009499	0.518249	0.848296	0.00776542	ift22
XLOC_009502	0.489154	0.930043	0.000811639	unknown
XLOC_009503	0.544246	0.893064	0.00281717	unknown
XLOC_009510	0.857301	0.954855	0.000222298	c3ar1
XLOC_009544	0.777682	0.992063	1.24245e-06	DSC1
XLOC_009546	0.763755	0.986591	5.96753e-06	Rhof
XLOC_009650	0.234873	0.606296	0.111062
XLOC_009657	0.713943	0.945349	0.000391532
XLOC_009658	0.341529	0.591152	0.122748
XLOC_009679	0.51928	0.751025	0.0317378
XLOC_009773	0.48722	0.839474	0.0091362
XLOC_010204	0.552765	0.828758	0.0109966
XLOC_010206	0.595331	0.967626	8.27825e-05
XLOC_010229	0.813727	0.941108	0.000488333	TRIM25
XLOC_010283	0.74426	0.968961	7.3032e-05
XLOC_010293	0.813149	0.984493	9.21407e-06	unknown
XLOC_010295	0.848788	0.944151	0.000417467	DSC2
XLOC_010309	0.406431	0.844136	0.00839411	Adnp
XLOC_010309	0.406431	0.844136	0.00839411	unknown
XLOC_010328	0.519142	0.630525	0.0937344	CEP89
XLOC_010330	0.535332	0.916268	0.00137702	unknown
XLOC_010339	0.815224	0.973748	4.43422e-05	irx2
XLOC_010339	0.815224	0.973748	4.43422e-05	unknown
XLOC_010340	0.696557	0.981394	1.58791e-05	irx2
XLOC_010348	0.696328	0.99138	1.59094e-06	Cpne2
XLOC_010381	0.298273	0.849761	0.00755137	Phkb
XLOC_010384	0.737717	0.971274	5.79893e-05	Ankk1
XLOC_010389	0.542886	0.931625	0.00075875	TMX3
XLOC_010406	0.456536	0.588474	0.124884	GNAL
XLOC_010406	0.456536	0.588474	0.124884	GNAS
XLOC_010432	0.494709	0.917285	0.00132848	LisH
XLOC_010433	0.509906	0.920795	0.0011696	LisH
XLOC_010433	0.509906	0.920795	0.0011696	TMPPE
XLOC_010439	0.760086	0.920485	0.0011831	Myo16
XLOC_010440	0.737539	0.842919	0.00858408	Myo16
XLOC_010452	0.134127	0.469074	0.240983
XLOC_010457	0.49768	0.82914	0.0109265	C1R
XLOC_010459	0.803708	0.9393	0.000533966	DDB_G0271982
XLOC_010459	0.803708	0.9393	0.000533966	Gastrula
XLOC_010459	0.803708	0.9393	0.000533966	Mmp24
XLOC_010459	0.803708	0.9393	0.000533966	unknown
XLOC_010459	0.803708	0.9393	0.000533966	ZAN
XLOC_010459	0.803708	0.9393	0.000533966	Znf239
XLOC_010468	0.594949	0.91042	0.0016785	SCGN
XLOC_010499	0.439669	0.711079	0.047984
XLOC_010506	0.598628	0.807449	0.0153694	Zfp27
XLOC_010520	0.52838	0.915681	0.00140553	ARID5A
XLOC_010521	0.541844	0.917236	0.00133078	ARID5A
XLOC_010535	0.713984	0.989117	3.19655e-06	EEPD1
XLOC_010536	0.613622	0.89608	0.00259155	COQ9
XLOC_010547	0.607971	0.877186	0.00421497	Hsd11b2
XLOC_010551	0.618477	0.787011	0.020461	Bcar1
XLOC_010552	0.337314	0.778266	0.022923	Bcar1
XLOC_010552	0.337314	0.778266	0.022923	CFDP1
XLOC_010567	0.765125	0.934705	0.000662322	IST1
XLOC_010573	0.470368	0.806403	0.0156079
XLOC_010581	0.52847	0.872306	0.00471956	CPNE8
XLOC_010582	0.417278	0.80855	0.0151206
XLOC_010593	0.842675	0.96774	8.19141e-05	TEP1
XLOC_010598	0.681812	0.987008	5.4288e-06	PNP
XLOC_010599	0.201774	0.491032	0.216602	SRD5A1
XLOC_010601	0.648394	0.982331	1.36079e-05	CLPB
XLOC_010609	0.809805	0.952979	0.000250828	Irx3
XLOC_010616	0.575253	0.943469	0.00043271	tbx20
XLOC_010618	0.560518	0.964824	0.000105964	Cpne1
XLOC_010618	0.560518	0.964824	0.000105964	Cpne3
XLOC_010619	0.502177	0.934919	0.000655944	unknown
XLOC_010638	0.49982	0.934262	0.000675664	Chmp1b1
XLOC_010642	0.618506	0.756469	0.0298342	Wars2
XLOC_010643	0.731794	0.848781	0.00769404	Wars2
XLOC_010644	0.619442	0.969462	6.95731e-05	unknown
XLOC_010665	0.545502	0.898819	0.00239705	B4GALT6
XLOC_010666	0.893138	0.930372	0.000800436	Gpi
XLOC_010668	0.848506	0.963125	0.000121916	AQP4
XLOC_010690	0.431957	0.845693	0.0081552	PIGN
XLOC_010704	0.63791	0.971226	5.82827e-05	fth1-b
XLOC_010741	0.670219	0.891729	0.00292099
XLOC_010906	0.735544	0.976829	3.05616e-05
XLOC_010978	0.513057	0.844676	0.00831076
XLOC_010996	0.356889	0.782566	0.0216906
XLOC_011009	0.652818	0.954278	0.000230838
XLOC_011016	0.777945	0.941213	0.000485773
XLOC_011257	0.553309	0.898876	0.00239313
XLOC_011268	0.524916	0.754089	0.0306576
XLOC_011312	0.510862	0.720721	0.0436876
XLOC_011319	0.630506	0.936332	0.000614786
XLOC_011383	0.58262	0.777522	0.0231405
XLOC_011392	0.740474	0.8963	0.0025756	Gpm6b
XLOC_011400	0.60549	0.975875	3.44696e-05	RAB15
XLOC_011404	0.771126	0.969825	6.71434e-05	CHP1
XLOC_011423	0.262326	0.701257	0.0526128	ESRRG
XLOC_011423	0.262326	0.701257	0.0526128	USH2A
XLOC_011440	0.769658	0.989489	2.88074e-06	Syne1
XLOC_011465	0.812208	0.948703	0.000324605	Rgs7
XLOC_011484	0.518771	0.938786	0.00054743	Prkd3
XLOC_011486	0.622897	0.968239	7.82012e-05	Bdh1
XLOC_011487	0.641111	0.866545	0.00536328
XLOC_011488	0.439187	0.711544	0.0477714	BAZ1A
XLOC_011492	0.75013	0.988062	4.21521e-06	rnaset2
XLOC_011506	0.840749	0.965436	0.000100571	FERMT2
XLOC_011527	0.821253	0.960229	0.000152615	Mgat2
XLOC_011527	0.821253	0.960229	0.000152615	NT5C1A
XLOC_011530	0.751757	0.948687	0.000324912	ENAH
XLOC_011533	0.642188	0.919292	0.00123603	Eprs
XLOC_011541	0.676402	0.794542	0.0184786	LRRC9
XLOC_011551	0.849839	0.936902	0.000598684
XLOC_011557	0.845876	0.938705	0.000549587	samd4a
XLOC_011559	0.84692	0.959876	0.000156677	Nin
XLOC_011584	0.62482	0.96584	9.71175e-05	Numbl
XLOC_011588	0.664617	0.995066	2.99144e-07	Itpk1
XLOC_011595	0.611303	0.980895	1.71851e-05	CFAP61
XLOC_011650	0.665879	0.937799	0.000573925	EML1
XLOC_011651	0.719041	0.964656	0.000107476	TMX1
XLOC_011652	0.84472	0.946408	0.0003695	HAO1
XLOC_011663	0.880036	0.952409	0.000259948	PLBD2
XLOC_011664	0.276093	0.821128	0.0124568	unc45b
XLOC_011665	0.753429	0.976903	3.02746e-05	RAB1A
XLOC_011690	0.360339	0.705729	0.0504735
XLOC_011691	0.411347	0.793824	0.0186622	Nudt7
XLOC_011713	0.774342	0.959537	0.000160631	NOVA1
XLOC_011741	0.882855	0.958678	0.00017097	PLCB1
XLOC_011741	0.882855	0.958678	0.00017097	unknown
XLOC_011743	0.684296	0.837466	0.00946825
XLOC_011748	0.704851	0.982968	1.21954e-05	Ston2
XLOC_011749	0.550395	0.900873	0.00225762	hif1a
XLOC_011750	0.565602	0.917148	0.00133493	hif1a
XLOC_011770	0.325127	0.799026	0.0173578	Fosl1
XLOC_011782	0.733643	0.945607	0.00038608	PSS1
XLOC_011784	0.797389	0.934643	0.000664171	KLHDC9
XLOC_011788	0.764241	0.952588	0.000257054	WARS
XLOC_011792	0.577446	0.942302	0.000459653	ELMSAN1
XLOC_011794	0.740444	0.967333	8.50259e-05	Tlr5
XLOC_011801	0.79179	0.967557	8.3309e-05	futsch
XLOC_011813	0.911911	0.935477	0.000639466	PRSS12
XLOC_011813	0.911911	0.935477	0.000639466	unknown
XLOC_011818	0.82083	0.986137	6.59221e-06	Gch1
XLOC_011827	0.785114	0.992027	1.25931e-06	KLC4
XLOC_011829	0.747569	0.992832	9.15627e-07	Calpain-1
XLOC_011829	0.747569	0.992832	9.15627e-07	SLC22A7
XLOC_011830	0.785933	0.965359	0.000101238	Tmem63c
XLOC_011834	0.669706	0.966355	9.28243e-05	CUL9
XLOC_011837	0.644958	0.928445	0.000867484	unknown
XLOC_011839	0.629316	0.854895	0.00683105	MEMO1
XLOC_011850	0.811198	0.94481	0.000403052	Ralgapa2
XLOC_011850	0.811198	0.94481	0.000403052	unknown
XLOC_011856	0.476317	0.783123	0.021534	Srp54
XLOC_011860	0.775492	0.975842	3.46103e-05	GNG2
XLOC_011873	0.697433	0.916519	0.00136494	TTC13
XLOC_011883	0.333269	0.649234	0.0814999	Rdh13
XLOC_011901	0.807178	0.902673	0.00213986	DYNC2LI1
XLOC_011930	0.636678	0.972298	5.20491e-05
XLOC_011940	0.37789	0.599115	0.11652
XLOC_012068	0.473073	0.682998	0.0619053
XLOC_012071	0.381354	0.853328	0.00704593
XLOC_012130	0.653951	0.900785	0.00226351
XLOC_012155	0.295957	0.720482	0.0437914
XLOC_012173	0.264045	0.545222	0.162237
XLOC_012583	0.890926	0.947199	0.000353598
XLOC_012614	0.411983	0.654378	0.0783095	NAPEPLD
XLOC_012617	0.624451	0.765732	0.0267597
XLOC_012618	0.652648	0.966489	9.17306e-05
XLOC_012626	0.526335	0.788656	0.0200172
XLOC_012627	0.777265	0.985181	8.0453e-06	QARS
XLOC_012628	0.669843	0.955907	0.000207282	QARS
XLOC_012632	0.903926	0.940485	0.000503759	FBXL13
XLOC_012632	0.903926	0.940485	0.000503759	LRRC17
XLOC_012635	0.616184	0.82154	0.012375	GLT8D1
XLOC_012636	0.517238	0.850416	0.00745684	GLT8D1
XLOC_012638	0.807031	0.979771	2.03809e-05	ATP2B3
XLOC_012638	0.807031	0.979771	2.03809e-05	ATP2B4
XLOC_012641	0.599298	0.889833	0.00307258	Cradd
XLOC_012644	0.651057	0.976009	3.39023e-05	EEA1
XLOC_012658	0.752948	0.914253	0.00147651	eif4e3
XLOC_012661	0.788566	0.973716	4.45077e-05	Pka-R2
XLOC_012664	0.645635	0.966796	8.92577e-05
XLOC_012675	0.832263	0.952923	0.000251705	MON2
XLOC_012680	0.63582	0.909866	0.00170916	Hgf
XLOC_012681	0.595435	0.953708	0.000239477
XLOC_012684	0.421011	0.836733	0.00959134	Dclre1c
XLOC_012688	0.300091	0.501098	0.205875	Asb14
XLOC_012691	0.687437	0.926284	0.000946876	PPT1
XLOC_012693	0.645618	0.984135	9.86373e-06	epha4-b
XLOC_012694	0.720466	0.960885	0.000145259	HOOK3
XLOC_012720	0.593594	0.726854	0.0410807	GCC1
XLOC_012720	0.593594	0.726854	0.0410807	Slmap
XLOC_012720	0.593594	0.726854	0.0410807	unknown
XLOC_012726	0.326178	0.543518	0.163819
XLOC_012731	0.771596	0.958549	0.000172562	Kiaa1033
XLOC_012752	0.664425	0.922159	0.00111138	Cdkl5
XLOC_012756	0.867164	0.925563	0.000974416	MDM1
XLOC_012756	0.867164	0.925563	0.000974416	TSPAN12
XLOC_012759	0.27391	0.778578	0.0228323
XLOC_012770	0.657997	0.96189	0.000134446	TLCD1
XLOC_012778	0.620074	0.984695	8.8606e-06	LMO7
XLOC_012809	0.519255	0.859426	0.00623317	Reln
XLOC_012823	0.735755	0.908391	0.00179234	FGD4
XLOC_012823	0.735755	0.908391	0.00179234	NACA
XLOC_012826	0.607764	0.884075	0.00356393	FBXL13
XLOC_012826	0.607764	0.884075	0.00356393	LRRC17
XLOC_012826	0.607764	0.884075	0.00356393	LRRK2
XLOC_012838	0.748399	0.970329	6.38599e-05	POT1
XLOC_012847	0.727286	0.937446	0.000583596	Dock3
XLOC_012864	0.599473	0.942673	0.00045098	Phtf2
XLOC_012869	0.814106	0.986513	6.07135e-06	GNAI2
XLOC_012869	0.814106	0.986513	6.07135e-06	gnai3
XLOC_012877	0.79845	0.955299	0.000215877
XLOC_012878	0.799684	0.97876	2.35747e-05	KIAA1324L
XLOC_012884	0.823739	0.965964	9.60765e-05	Fam107b
XLOC_012888	0.348452	0.680875	0.0630445	unknown
XLOC_012897	0.507906	0.940046	0.000514831	Pfkfb3
XLOC_012899	0.689177	0.982417	1.34119e-05	MAPK12
XLOC_012906	0.492277	0.862787	0.00581208	NET1
XLOC_012914	0.730181	0.956105	0.000204542	ARF4
XLOC_012934	0.618373	0.925344	0.000982869	Dnah3
XLOC_012935	0.500079	0.857542	0.00647745	DNAH3
XLOC_012936	0.724755	0.956138	0.000204078	Dnah3
XLOC_012936	0.724755	0.956138	0.000204078	unknown
XLOC_012949	0.623812	0.982784	1.25923e-05	Cadps
XLOC_012950	0.700705	0.975114	3.78143e-05	CADPS
XLOC_012952	0.694448	0.990782	1.94464e-06	MDM1
XLOC_012952	0.694448	0.990782	1.94464e-06	TSPAN12
XLOC_013020	0.360753	0.727156	0.040955
XLOC_013068	0.512317	0.800606	0.0169732
XLOC_013098	0.85225	0.921368	0.00114489
XLOC_013169	0.666575	0.881227	0.0038246
XLOC_013195	0.481824	0.807664	0.0153206
XLOC_013226	0.837606	0.961613	0.000137376
XLOC_013312	0.779437	0.992532	1.03547e-06
XLOC_013378	0.663788	0.866538	0.00536407
XLOC_013414	0.286714	0.78884	0.019968
XLOC_013429	0.44893	0.870534	0.00491192
XLOC_013462	0.862058	0.965217	0.000102479
XLOC_013472	0.419068	0.595261	0.119512	Wdr90
XLOC_013513	0.810526	0.954201	0.000231997	TMC5
XLOC_013516	0.807696	0.97173	5.52942e-05	RETN
XLOC_013521	0.745382	0.995644	2.0593e-07	Retn
XLOC_013535	0.213262	0.414094	0.307765	unknown
XLOC_013568	0.697109	0.967676	8.24035e-05
XLOC_013574	0.839665	0.949799	0.000304501	COL12A1
XLOC_013617	0.406118	0.545292	0.162172	UPF0505
XLOC_013621	0.607165	0.945738	0.000383347
XLOC_013653	0.719859	0.958316	0.000175451	Abcc1
XLOC_013654	0.711442	0.857396	0.00649669	CACNG2
XLOC_013655	0.782044	0.967535	8.34709e-05
XLOC_013671	0.696707	0.968604	7.55567e-05	Actin%2C
XLOC_013673	0.48955	0.75114	0.0316971	MPRIP
XLOC_013673	0.48955	0.75114	0.0316971	unknown
XLOC_013677	0.809294	0.948968	0.00031967	atf4
XLOC_013696	0.562484	0.895757	0.00261513
XLOC_013717	0.713608	0.983882	1.03424e-05	TMEM238
XLOC_013760	0.670801	0.884931	0.00348789	GBP2
XLOC_013760	0.670801	0.884931	0.00348789	GBP7
XLOC_013763	0.646951	0.878641	0.00407164	unknown
XLOC_013775	0.761471	0.979944	1.98649e-05	ACOX1
XLOC_013779	0.573701	0.777092	0.0232667
XLOC_013782	0.769777	0.860705	0.00607063	I3
XLOC_013790	0.867803	0.937741	0.000575507	unknown
XLOC_013799	0.568605	0.965911	9.65204e-05	TOM1L1
XLOC_013834	0.855223	0.96218	0.000131433
XLOC_013845	0.757552	0.986191	6.51446e-06	ASMT
XLOC_013846	0.780718	0.987849	4.44477e-06
XLOC_013849	0.822091	0.952797	0.000253709	Cyp3a2
XLOC_013851	0.706282	0.964253	0.000111154	cyp3a56
XLOC_013869	0.783259	0.98741	4.94264e-06	MMP21
XLOC_013869	0.783259	0.98741	4.94264e-06	SRSF5
XLOC_013872	0.518042	0.873473	0.0045956	MMP21
XLOC_013880	0.714591	0.90247	0.00215298	rdh10a
XLOC_013932	0.692966	0.984456	9.27922e-06	Uncharacterized
XLOC_014045	0.582885	0.916233	0.00137871	Tex2
XLOC_014045	0.582885	0.916233	0.00137871	unknown
XLOC_014050	0.772725	0.948333	0.000331584	Mkl1
XLOC_014050	0.772725	0.948333	0.000331584	unknown
XLOC_014061	0.810408	0.969542	6.90347e-05	RBM25
XLOC_014089	0.805551	0.930231	0.000805243
XLOC_014093	0.592287	0.761731	0.0280625	RNF213
XLOC_014102	0.646808	0.937132	0.000592272	FADS6
XLOC_014126	0.497608	0.809083	0.0150012
XLOC_014144	0.567141	0.866916	0.00532022
XLOC_014152	0.599806	0.967648	8.26158e-05
XLOC_014224	0.40766	0.801526	0.0167517
XLOC_014254	0.645835	0.899219	0.0023695
XLOC_014289	0.19052	0.509951	0.196675
XLOC_014380	0.571462	0.766143	0.0266278
XLOC_014419	0.791128	0.988689	3.58718e-06
XLOC_014628	0.498482	0.943253	0.000437623
XLOC_014732	0.516691	0.838078	0.00936628
XLOC_014755	0.595587	0.968582	7.5718e-05	TNIP3
XLOC_014758	0.673047	0.9814	1.58632e-05	CAMK2D
XLOC_014758	0.673047	0.9814	1.58632e-05	camk2d1
XLOC_014765	0.741012	0.959791	0.00015766	micu1
XLOC_014768	0.768686	0.94999	0.000301076	BMP3
XLOC_014769	0.80986	0.972614	5.03003e-05	ANTXR1
XLOC_014769	0.80986	0.972614	5.03003e-05	Antxr2
XLOC_014773	0.268944	0.69448	0.0559566
XLOC_014776	0.825109	0.979803	2.02851e-05	WDFY3
XLOC_014778	0.564159	0.801261	0.0168153	DCTN4
XLOC_014794	0.705852	0.921155	0.00115405	PIK3AP1
XLOC_014794	0.705852	0.921155	0.00115405	unknown
XLOC_014798	0.842367	0.949634	0.000307467	Pdlim1
XLOC_014798	0.842367	0.949634	0.000307467	Pdlim3
XLOC_014799	0.535058	0.860805	0.00605806	ANXA7
XLOC_014800	0.479561	0.647208	0.0827773
XLOC_014802	0.702609	0.991583	1.48131e-06	FRAS1
XLOC_014823	0.671128	0.979014	2.27432e-05	pax2a
XLOC_014824	0.588218	0.970076	6.54963e-05	pax2a
XLOC_014865	0.847846	0.974948	3.85734e-05	Adora2a
XLOC_014865	0.847846	0.974948	3.85734e-05	unknown
XLOC_014868	0.709528	0.991575	1.48569e-06	unknown
XLOC_014870	0.776817	0.94817	0.000334696	Glud1
XLOC_014872	0.745543	0.97238	5.15903e-05	unknown
XLOC_014876	0.855481	0.95404	0.000234411	PALD1
XLOC_014877	0.902621	0.942042	0.000465811	ADAMTS14
XLOC_014877	0.902621	0.942042	0.000465811	ADAMTS3
XLOC_014888	0.550139	0.959846	0.000157022	Ndst2
XLOC_014893	0.683357	0.933392	0.000702362	neurog1
XLOC_014920	0.569865	0.946846	0.000360642	TSPAN15
XLOC_014920	0.569865	0.946846	0.000360642	unknown
XLOC_014927	0.693333	0.928332	0.000871527	mcu
XLOC_014937	0.815727	0.954285	0.000230724	AKR1
XLOC_014937	0.815727	0.954285	0.000230724	ptr-2
XLOC_014943	0.740681	0.995081	2.96382e-07	Cdh23
XLOC_014943	0.740681	0.995081	2.96382e-07	Pcbd2
XLOC_014947	0.633983	0.932556	0.000728682	Kibra
XLOC_014952	0.761713	0.88923	0.00312181	ACSL6
XLOC_014964	0.873069	0.938438	0.00055669	Tmprss11d
XLOC_014986	0.566104	0.914469	0.00146563	unc5b
XLOC_014986	0.566104	0.914469	0.00146563	UNC5C
XLOC_014988	0.88161	0.94576	0.000382871	TM9SF3
XLOC_014994	0.584512	0.940291	0.000508641	GIN1
XLOC_014994	0.584512	0.940291	0.000508641	STAMBP
XLOC_014997	0.740325	0.960431	0.000150321	CBR1
XLOC_015012	0.77551	0.949082	0.000317564	T01B11.2
XLOC_015053	0.60555	0.974375	4.12627e-05	hif1an
XLOC_015054	0.78322	0.959016	0.000166859	Bmpr1b
XLOC_015058	0.427547	0.830765	0.0106315
XLOC_015136	0.271086	0.562379	0.146774
XLOC_015174	0.402318	0.757875	0.0293541
XLOC_015178	0.415781	0.68028	0.0633658
XLOC_015180	0.669937	0.858098	0.00640478
XLOC_015203	0.527525	0.701081	0.0526983
XLOC_015343	0.714154	0.929223	0.000839997
XLOC_015380	0.271363	0.652394	0.0795313
XLOC_015407	0.596364	0.826688	0.0113815
XLOC_015417	0.228721	0.504529	0.202284
XLOC_015623	0.758891	0.95347	0.000243139	IQSEC2
XLOC_015625	0.354004	0.738519	0.0363882
XLOC_015626	0.309912	0.567447	0.142369
XLOC_015638	0.653383	0.969011	7.26796e-05	PRTG
XLOC_015638	0.653383	0.969011	7.26796e-05	unknown
XLOC_015639	0.760852	0.964055	0.000112999	atp8b1
XLOC_015640	0.731678	0.991303	1.63358e-06	RAB27A
XLOC_015643	0.520171	0.717246	0.0452081	Wdr7
XLOC_015645	0.789875	0.983177	1.17521e-05	Onecut1
XLOC_015645	0.789875	0.983177	1.17521e-05	Onecut3
XLOC_015648	0.804596	0.979332	2.17315e-05	FAM214B
XLOC_015653	0.755046	0.983376	1.13433e-05	MYO5B
XLOC_015657	0.545526	0.956031	0.000205561	ESM1
XLOC_015674	0.797999	0.973014	4.81419e-05	Neogenin
XLOC_015711	0.584764	0.958645	0.000171373	NTRK2
XLOC_015720	0.618555	0.902905	0.00212499	unknown
XLOC_015721	0.407693	0.74386	0.0343547	acsbg2
XLOC_015735	0.794872	0.98117	1.64575e-05	ITGA10
XLOC_015735	0.794872	0.98117	1.64575e-05	ITGA11
XLOC_015735	0.794872	0.98117	1.64575e-05	ITGA2
XLOC_015740	0.654569	0.990772	1.9509e-06	Smad6
XLOC_015747	0.25282	0.726505	0.0412263	Strc
XLOC_015748	0.868991	0.947142	0.000354723	Rai14
XLOC_015761	0.248996	0.733924	0.0381953	FRMD3
XLOC_015761	0.248996	0.733924	0.0381953	IDNK
XLOC_015770	0.500031	0.833406	0.0101627	PHR
XLOC_015770	0.500031	0.833406	0.0101627	VWA9
XLOC_015780	0.823127	0.954971	0.000220613	TLN2
XLOC_015783	0.726136	0.839808	0.0090817	Dnaja1
XLOC_015783	0.726136	0.839808	0.0090817	WDR61
XLOC_015786	0.790022	0.982834	1.24825e-05	Npr3
XLOC_015805	0.802906	0.983059	1.20013e-05	S100A1
XLOC_015806	0.86817	0.951145	0.000280935	Ell2
XLOC_015810	0.83636	0.972202	5.25867e-05	Lix1l
XLOC_015831	0.570352	0.919894	0.00120913	med26
XLOC_015834	0.677878	0.781117	0.0221011	rbpms
XLOC_015836	0.784766	0.987203	5.18945e-06	Slc7a4
XLOC_015846	0.492876	0.947111	0.000355334	Nedd4l
XLOC_015861	0.576564	0.934583	0.000665984	CGN
XLOC_015878	0.766337	0.95827	0.000176037	FSD2
XLOC_015878	0.766337	0.95827	0.000176037	IQGAP1
XLOC_015878	0.766337	0.95827	0.000176037	Sv2c
XLOC_015885	0.744923	0.967333	8.5028e-05	Fam189a1
XLOC_015885	0.744923	0.967333	8.5028e-05	Tjp1
XLOC_015887	0.831671	0.970179	6.48252e-05	svp
XLOC_015890	0.819281	0.979008	2.27627e-05	GPR98
XLOC_015894	0.754531	0.895125	0.00266164	Cdo1
XLOC_015895	0.380296	0.833493	0.0101476	RFESD
XLOC_015915	0.664087	0.7473	0.0330826	TBC1D2
XLOC_015917	0.473498	0.823419	0.0120064	ptar1
XLOC_015934	0.720001	0.963791	0.000115487	FAM221B
XLOC_015935	0.723741	0.965055	0.000103904	ADAMTS7
XLOC_015952	0.712093	0.971204	5.84146e-05	LMNB1
XLOC_015957	0.626768	0.709749	0.0485962	ZNF474
XLOC_015959	0.307382	0.858459	0.00635782	unknown
XLOC_015960	0.6375	0.956754	0.000195703	Hsd17b4
XLOC_016006	0.739637	0.925094	0.000992582
XLOC_016124	0.495529	0.877489	0.00418483
XLOC_016126	0.550527	0.839399	0.00914845
XLOC_016129	0.69207	0.873412	0.00460197
XLOC_016275	0.616256	0.972428	5.13217e-05
XLOC_016289	0.587468	0.714295	0.0465242
XLOC_016330	0.713875	0.827535	0.0112229
XLOC_016401	0.648789	0.917419	0.00132217
XLOC_016402	0.671275	0.812362	0.0142789
XLOC_016407	0.484614	0.822016	0.012281
XLOC_016439	0.825485	0.906421	0.00190758
XLOC_016500	0.650477	0.933021	0.000713974
XLOC_016548	0.479491	0.866637	0.00535257	CTSZ
XLOC_016553	0.147233	0.510977	0.195624	Lgr6
XLOC_016555	0.222634	0.340394	0.409349	LGR4
XLOC_016556	0.474915	0.758608	0.0291057	Lamb2
XLOC_016558	0.543223	0.933742	0.000691546	Rab21
XLOC_016563	0.680281	0.909924	0.0017059	unknown
XLOC_016565	0.691692	0.963864	0.000114796	rassf10
XLOC_016569	0.629861	0.897775	0.00247003
XLOC_016579	0.816872	0.91579	0.0014002	Acss3
XLOC_016589	0.69524	0.95564	0.000211028	Cmas
XLOC_016589	0.69524	0.95564	0.000211028	unknown
XLOC_016594	0.773723	0.992531	1.03578e-06	CPT1A
XLOC_016597	0.76476	0.973236	4.69738e-05	L-lactate
XLOC_016625	0.607161	0.959029	0.000166691	GOLT1B
XLOC_016630	0.881192	0.9177	0.00130902	PARP12
XLOC_016643	0.680946	0.987466	4.87703e-06	MOB2
XLOC_016669	0.29446	0.486503	0.221521
XLOC_016700	0.793487	0.979276	2.19076e-05	PRRG4
XLOC_016705	0.718207	0.987483	4.85652e-06	KIAA1644
XLOC_016716	0.636942	0.98651	6.07517e-06	endou
XLOC_016725	0.351673	0.836571	0.00961879	Large
XLOC_016725	0.351673	0.836571	0.00961879	unknown
XLOC_016740	0.438764	0.706419	0.0501483	MALT1
XLOC_016742	0.883737	0.946391	0.000369847	Glutathione
XLOC_016751	0.604761	0.761828	0.0280304
XLOC_016765	0.682718	0.894807	0.00268529	unknown
XLOC_016779	0.774566	0.982351	1.35619e-05	Nucb1
XLOC_016779	0.774566	0.982351	1.35619e-05	NUCB2
XLOC_016782	0.699478	0.951431	0.000276097	PPFIA1
XLOC_016791	0.433832	0.836859	0.00957013
XLOC_016792	0.730486	0.963608	0.000117223	SIGIRR
XLOC_016793	0.809096	0.972066	5.33577e-05	SIGIRR
XLOC_016794	0.680906	0.869117	0.00506934	OSBPL5
XLOC_016811	0.835043	0.962904	0.000124101
XLOC_016825	0.518898	0.925362	0.000982173	BTBD10
XLOC_016844	0.502553	0.80978	0.0148458	Usp6nl
XLOC_016857	0.609721	0.964694	0.000107127	OARD1
XLOC_016864	0.772812	0.991565	1.49113e-06	EHF
XLOC_016871	0.709001	0.988468	3.80063e-06	Upk3a
XLOC_016891	0.779312	0.936637	0.000606159	pax6
XLOC_016892	0.688193	0.97424	4.19147e-05	pax6
XLOC_016926	0.391211	0.859352	0.00624256
XLOC_016999	0.391272	0.840253	0.00900939
XLOC_017012	0.869336	0.913405	0.00151976
XLOC_017037	0.765744	0.896128	0.00258808
XLOC_017072	0.287649	0.594515	0.120096
XLOC_017184	0.286797	0.790228	0.0195988
XLOC_017223	0.557822	0.894488	0.00270911
XLOC_017225	0.506643	0.835247	0.00984394
XLOC_017355	0.555892	0.744024	0.0342935
XLOC_017411	0.79611	0.949104	0.000317144
XLOC_017464	0.594851	0.945041	0.000398088	Cnnm2
XLOC_017464	0.594851	0.945041	0.000398088	PPAPDC1B
XLOC_017464	0.594851	0.945041	0.000398088	unknown
XLOC_017470	0.741041	0.983731	1.06342e-05	ppapdc2
XLOC_017471	0.562758	0.930495	0.000796297	Hk2
XLOC_017472	0.730129	0.88915	0.00312842	Hk2
XLOC_017489	0.619063	0.984032	1.00567e-05	MSX2
XLOC_017512	0.527545	0.944296	0.00041427	unknown
XLOC_017513	0.666528	0.965006	0.000104337
XLOC_017520	0.236498	0.64367	0.0850355	PROSC
XLOC_017541	0.562817	0.747042	0.0331768	TMEM180
XLOC_017558	0.627066	0.971197	5.84581e-05	RALBP1
XLOC_017558	0.627066	0.971197	5.84581e-05	SORCS2
XLOC_017559	0.611561	0.881306	0.00381715
XLOC_017573	0.666807	0.973098	4.76957e-05	Rab11fip1
XLOC_017599	0.544755	0.949557	0.000308871	Ido2
XLOC_017610	0.81657	0.914157	0.00148136	MAN2B2
XLOC_017612	0.883628	0.942741	0.000449407	LOXL3
XLOC_017615	0.530701	0.899321	0.00236248	ACOX3
XLOC_017640	0.695573	0.99411	5.08691e-07	PARP9
XLOC_017645	0.789238	0.990599	2.06238e-06	pif1
XLOC_017645	0.789238	0.990599	2.06238e-06	QDPR
XLOC_017646	0.548569	0.834309	0.0100056	Foxi2
XLOC_017650	0.34904	0.584825	0.127826
XLOC_017657	0.747586	0.82997	0.0107753	Plce1
XLOC_017666	0.510041	0.711862	0.0476263	SPTLC1
XLOC_017667	0.518768	0.643631	0.0850602	Mxi1
XLOC_017671	0.601196	0.810055	0.0147847	Fam193a
XLOC_017687	0.839893	0.954514	0.000227321	ADD1
XLOC_017687	0.839893	0.954514	0.000227321	MFSD10
XLOC_017689	0.814359	0.969504	6.92905e-05	DPYSL2
XLOC_017708	0.650653	0.981507	1.55924e-05	DNMBP
XLOC_017709	0.77609	0.921703	0.00113062	unknown
XLOC_017710	0.720269	0.965265	0.00010206	Ppargc1a
XLOC_017721	0.653429	0.967064	8.71313e-05	DGKQ
XLOC_017721	0.653429	0.967064	8.71313e-05	Whsc1
XLOC_017726	0.791779	0.987604	4.7175e-06	IGFBP7
XLOC_017738	0.726184	0.985099	8.17873e-06	Arid5b
XLOC_017738	0.726184	0.985099	8.17873e-06	DBNL
XLOC_017750	0.747565	0.937027	0.000595213	Morn4
XLOC_017756	0.330806	0.776226	0.0235226	ADRA1D
XLOC_017762	0.591467	0.932587	0.000727705	HTR4
XLOC_017762	0.591467	0.932587	0.000727705	Prc1
XLOC_017772	0.857885	0.941854	0.000470301	nanos1
XLOC_017787	0.672197	0.922731	0.00108753	dctn1
XLOC_017789	0.757863	0.992776	9.37552e-07	HMX3
XLOC_017798	0.558449	0.940912	0.000493156	PDZD8
XLOC_017836	0.836784	0.963007	0.00012308
XLOC_017839	0.784114	0.986265	6.41096e-06	ADAM9
XLOC_017845	0.629378	0.980388	1.85809e-05
XLOC_017853	0.631551	0.95849	0.000173287	Tacc1
XLOC_017853	0.631551	0.95849	0.000173287	unknown
XLOC_017867	0.505818	0.940269	0.000509187	prom1a
XLOC_017875	0.565631	0.868344	0.00515655	pif1
XLOC_017875	0.565631	0.868344	0.00515655	QDPR
XLOC_017894	0.643684	0.881169	0.00383003	Immt
XLOC_017903	0.664537	0.969021	7.26093e-05	INPP5F
XLOC_018065	0.907075	0.920932	0.00116367
XLOC_018066	0.847775	0.968483	7.64296e-05
XLOC_018070	0.828436	0.97335	4.63801e-05
XLOC_018143	0.302769	0.554073	0.154154
XLOC_018181	0.69385	0.841354	0.00883212
XLOC_018336	0.55944	0.872264	0.00472404
XLOC_018339	0.514757	0.940217	0.000510495
XLOC_018341	0.519288	0.818733	0.0129392
XLOC_018403	0.396214	0.61687	0.103293
XLOC_018406	0.590615	0.712619	0.0472816
XLOC_018484	0.695268	0.954144	0.000232848	SETD9
XLOC_018502	0.648428	0.836384	0.00965031	bbs9
XLOC_018503	0.702459	0.969506	6.92793e-05	Bmper
XLOC_018503	0.702459	0.969506	6.92793e-05	unknown
XLOC_018504	0.567049	0.969611	6.85727e-05	BMPER
XLOC_018505	0.337644	0.701234	0.0526238	Bend6
XLOC_018505	0.337644	0.701234	0.0526238	KANSL1
XLOC_018512	0.723434	0.873296	0.00461428	Abca13
XLOC_018517	0.61881	0.953529	0.000242232	SEMA5A
XLOC_018517	0.61881	0.953529	0.000242232	SEMA5B
XLOC_018533	0.7391	0.982519	1.31805e-05	ARF3
XLOC_018551	0.648277	0.957462	0.000186343	Col2a1
XLOC_018551	0.648277	0.957462	0.000186343	myrip
XLOC_018551	0.648277	0.957462	0.000186343	unknown
XLOC_018560	0.815563	0.979569	2.09964e-05	RBMS1
XLOC_018560	0.815563	0.979569	2.09964e-05	Zcwpw2
XLOC_018589	0.880736	0.921482	0.00114002	Casd1
XLOC_018592	0.766589	0.992826	9.18114e-07	Col15a1
XLOC_018594	0.497399	0.883917	0.00357802	Tpk1
XLOC_018597	0.880266	0.934883	0.000657	PTPN4
XLOC_018612	0.785835	0.984523	9.16095e-06	dlxC
XLOC_018616	0.633818	0.80984	0.0148323	COL28A1
XLOC_018627	0.777372	0.95062	0.000289987	unknown
XLOC_018628	0.686618	0.989069	3.2389e-06	unknown
XLOC_018629	0.579291	0.96831	7.76842e-05	C1GALT1
XLOC_018633	0.866705	0.964568	0.000108269	agr2
XLOC_018638	0.719599	0.944679	0.000405904	Gpd1l
XLOC_018645	0.620821	0.969623	6.84879e-05	TANC2
XLOC_018648	0.742928	0.897662	0.00247806	OBSCN
XLOC_018701	0.68766	0.855204	0.00678907	At1g12200
XLOC_018702	0.602592	0.684891	0.0609	ARL9
XLOC_018710	0.712801	0.995093	2.94241e-07	MYL6
XLOC_018716	0.795541	0.981351	1.59876e-05	unknown
XLOC_018722	0.574625	0.687504	0.0595281	CHMP5
XLOC_018723	0.678983	0.931577	0.000760294	BAMBI
XLOC_018726	0.698117	0.922091	0.00111421	Kif5b
XLOC_018744	0.727176	0.982856	1.24362e-05	ACTR3
XLOC_018744	0.727176	0.982856	1.24362e-05	HTR5A
XLOC_018744	0.727176	0.982856	1.24362e-05	Htr5b
XLOC_018749	0.848897	0.965696	9.83438e-05	GORASP2
XLOC_018754	0.600185	0.835574	0.00978809	RACGAP1
XLOC_018758	0.595095	0.966409	9.23878e-05	unknown
XLOC_018765	0.517758	0.60982	0.108437	tax1bp1b
XLOC_018772	0.521596	0.734347	0.038027	SNX10
XLOC_018773	0.636862	0.847572	0.00787257	CBX1c
XLOC_018792	0.714353	0.984271	9.61439e-06	CMBL
XLOC_018794	0.483176	0.806773	0.0155233	Pdcd6ip
XLOC_018799	0.663634	0.957463	0.000186336	C02F5.7
XLOC_018799	0.663634	0.957463	0.000186336	Gli2
XLOC_018805	0.766117	0.957361	0.000187657	ankhb
XLOC_018805	0.766117	0.957361	0.000187657	dthadh
XLOC_018806	0.713032	0.980773	1.75152e-05	asic1
XLOC_018806	0.713032	0.980773	1.75152e-05	ASIC2
XLOC_018816	0.681663	0.977259	2.89032e-05	ACLY
XLOC_018825	0.486917	0.85173	0.00726958	FAIM2
XLOC_018828	0.895887	0.929314	0.000836806	unknown
XLOC_018829	0.788168	0.969388	7.00819e-05	rab5B
XLOC_018830	0.655871	0.960848	0.000145662	RAB5A
XLOC_018838	0.415657	0.822404	0.0122046	unknown
XLOC_018840	0.570108	0.614805	0.104785	Cers6
XLOC_018847	0.764998	0.978535	2.43274e-05	tmem136
XLOC_018855	0.740349	0.877534	0.00418044
XLOC_018863	0.539134	0.914683	0.00145492	KCNJ3
XLOC_018875	0.623154	0.868399	0.00515038	Obscn
XLOC_018899	0.550422	0.899805	0.00232945	Maob
XLOC_018899	0.550422	0.899805	0.00232945	Obfc1
XLOC_018916	0.421643	0.722027	0.0431243
XLOC_019092	0.70844	0.833557	0.0101363
XLOC_019226	0.368391	0.54208	0.16516
XLOC_019272	0.399659	0.678574	0.0642928
XLOC_019316	0.717667	0.925025	0.000995271
XLOC_019317	0.574009	0.920663	0.00117535
XLOC_019382	0.50961	0.7477	0.0329365
XLOC_019423	0.700876	0.851994	0.00723236
XLOC_019507	0.600983	0.947031	0.000356927	ARHGAP18
XLOC_019508	0.476597	0.907745	0.00182965
XLOC_019511	0.888171	0.94792	0.000339486	Filip1
XLOC_019511	0.888171	0.94792	0.000339486	GPR116
XLOC_019511	0.888171	0.94792	0.000339486	unknown
XLOC_019513	0.341779	0.664453	0.0722758
XLOC_019537	0.533374	0.950271	0.000296097	COPA
XLOC_019537	0.533374	0.950271	0.000296097	MCM3AP
XLOC_019547	0.58083	0.939023	0.000541205	impad1
XLOC_019549	0.781678	0.990279	2.27965e-06	Src42A
XLOC_019589	0.703147	0.971089	5.91121e-05	Sdc4
XLOC_019590	0.664885	0.95996	0.000155698	LAPTM4A
XLOC_019594	0.394336	0.67494	0.0662948	OSR2
XLOC_019607	0.624187	0.918751	0.00126049	COL22A1
XLOC_019607	0.624187	0.918751	0.00126049	COL3A1
XLOC_019607	0.624187	0.918751	0.00126049	Slc6a11
XLOC_019609	0.58632	0.869778	0.00499553
XLOC_019610	0.645019	0.955026	0.000219817	SMAP2
XLOC_019613	0.602118	0.96666	9.03452e-05	Sgk3
XLOC_019618	0.598022	0.86336	0.00574211
XLOC_019619	0.654926	0.986938	5.51735e-06	Mboat1
XLOC_019620	0.545042	0.946786	0.000361837	ID2
XLOC_019627	0.491953	0.833317	0.0101784	Pofut1
XLOC_019659	0.520431	0.91298	0.00154174	col21a1
XLOC_019666	0.509132	0.896183	0.00258403	XKR6
XLOC_019667	0.810378	0.945604	0.000386145	RIMS2
XLOC_019669	0.730535	0.947537	0.000346941	TPD52
XLOC_019670	0.570139	0.937201	0.000590359	ADAM17
XLOC_019670	0.570139	0.937201	0.000590359	unknown
XLOC_019730	0.712584	0.973617	4.50054e-05	EXT1
XLOC_019737	0.595543	0.932919	0.000717174	Mybl1
XLOC_019749	0.788707	0.969821	6.71692e-05	CAP1
XLOC_019750	0.403178	0.654427	0.0782795	Lpin3
XLOC_019765	0.796803	0.962086	0.000132402
XLOC_019766	0.814652	0.938482	0.000555505	Asph
XLOC_019782	0.835273	0.96358	0.0001175	Bai1
XLOC_019782	0.835273	0.96358	0.0001175	unknown
XLOC_019801	0.553817	0.863531	0.00572133	Ift52
XLOC_019828	0.500744	0.696946	0.0547257	RSPO3
XLOC_019837	0.636073	0.906377	0.00191022	COL22A1
XLOC_019838	0.880648	0.953231	0.000246858	TXNDC5
XLOC_019839	0.782526	0.97728	2.88232e-05	Tfap2b
XLOC_019841	0.812704	0.98547	7.58493e-06	DST
XLOC_019841	0.812704	0.98547	7.58493e-06	PLEC
XLOC_019843	0.764396	0.983419	1.12552e-05	Macf1
XLOC_019843	0.764396	0.983419	1.12552e-05	PLEC
XLOC_019936	0.822701	0.877488	0.00418501
XLOC_019954	0.761818	0.885874	0.00340537
XLOC_019956	0.2364	0.777807	0.0230571
XLOC_019969	0.570639	0.786352	0.0206405
XLOC_020045	0.0868234	0.507859	0.19883
XLOC_020098	0.292028	0.76318	0.0275861
XLOC_020160	0.540545	0.951067	0.00028228
XLOC_020175	0.49392	0.740557	0.035604
XLOC_020198	0.383092	0.733592	0.0383279
XLOC_020246	0.605387	0.861013	0.00603197
XLOC_020248	0.733713	0.952496	0.000258534
XLOC_020339	0.531964	0.754848	0.0303935
XLOC_020364	0.287996	0.697484	0.0544592
XLOC_020417	0.89041	0.915365	0.00142105	Pdcd4
XLOC_020436	0.789059	0.938708	0.000549508	Hectd2
XLOC_020438	0.49963	0.929917	0.000815957	unknown
XLOC_020442	0.290632	0.706259	0.0502238
XLOC_020444	0.757132	0.972827	4.91436e-05	SLIT1
XLOC_020444	0.757132	0.972827	4.91436e-05	Slit2
XLOC_020444	0.757132	0.972827	4.91436e-05	SLIT3
XLOC_020455	0.543158	0.959557	0.000160402	FAM184A
XLOC_020459	0.610173	0.941901	0.000469162	NHLRC2
XLOC_020463	0.724749	0.940422	0.000505339	brk1-a
XLOC_020463	0.724749	0.940422	0.000505339	FAM47E
XLOC_020474	0.668169	0.940433	0.000505079	Dhx32
XLOC_020480	0.735645	0.919107	0.00124434	Adam12
XLOC_020498	0.70584	0.956281	0.000202116	RAB11FIP2
XLOC_020500	0.773283	0.989991	2.48801e-06	GGH
XLOC_020500	0.773283	0.989991	2.48801e-06	lce
XLOC_020535	0.598883	0.884029	0.00356804	RTKN2
XLOC_020540	0.751019	0.995112	2.90839e-07	unknown
XLOC_020569	0.541124	0.862161	0.00588906	Neuropeptide-like
XLOC_020571	0.839737	0.959474	0.000161375
XLOC_020582	0.591139	0.814872	0.0137412	Arylamine
XLOC_020606	0.833946	0.968466	7.65531e-05	bbip1
XLOC_020623	0.669141	0.934752	0.0006609	TLX1
XLOC_020653	0.458155	0.844655	0.00831397	FAM160B1
XLOC_020653	0.458155	0.844655	0.00831397	Fnta
XLOC_020654	0.608376	0.89034	0.00303158	ADRB1
XLOC_020660	0.626639	0.930956	0.00078081	CLINT1
XLOC_020662	0.168793	0.541687	0.165528
XLOC_020664	0.889848	0.941772	0.000472252	PTPRA
XLOC_020670	0.626891	0.970815	6.07964e-05	foxi2-a
XLOC_020671	0.692305	0.864643	0.00558751	DOCK5
XLOC_020673	0.60253	0.936513	0.000609666	PAOX
XLOC_020682	0.47703	0.853539	0.00701675	TMED4
XLOC_020695	0.746153	0.970236	6.44597e-05	Cep55
XLOC_020699	0.429942	0.761065	0.0282828	EXOC6
XLOC_020705	0.879876	0.959319	0.00016322	ADAM19
XLOC_020705	0.879876	0.959319	0.00016322	Zinc
XLOC_020716	0.688513	0.954026	0.000234632	Hs3st1
XLOC_020734	0.628916	0.819161	0.0128521
XLOC_020736	0.80149	0.968629	7.53769e-05	Dpysl2
XLOC_020750	0.582909	0.948776	0.000323238	Xpnpep1
XLOC_020916	0.390666	0.635489	0.0903915
XLOC_021024	0.325287	0.765287	0.0269024
XLOC_021065	0.541699	0.852054	0.00722397
XLOC_021171	0.430636	0.845068	0.00825053
XLOC_021318	0.578916	0.957581	0.000184803	PSMD12
XLOC_021319	0.773408	0.981472	1.56813e-05	2007-09-01
XLOC_021319	0.773408	0.981472	1.56813e-05	unknown
XLOC_021330	0.690396	0.978677	2.38529e-05
XLOC_021331	0.683728	0.970389	6.34766e-05
XLOC_021342	0.847302	0.972532	5.07469e-05	CORO7
XLOC_021355	0.730252	0.993361	7.27809e-07	prpsap2
XLOC_021368	0.818877	0.973166	4.73409e-05	Myosin
XLOC_021393	0.858747	0.967855	8.10491e-05	HEXDC
XLOC_021408	0.617064	0.890127	0.00304876	TBC1D24
XLOC_021413	0.551478	0.936646	0.000605889	actb
XLOC_021413	0.551478	0.936646	0.000605889	FBXL18
XLOC_021413	0.551478	0.936646	0.000605889	SMIM11
XLOC_021430	0.649486	0.929095	0.000844462	Gde1
XLOC_021430	0.649486	0.929095	0.000844462	Tmc5
XLOC_021431	0.729732	0.922588	0.00109346	Tmc7
XLOC_021433	0.760701	0.939145	0.000538019
XLOC_021434	0.74648	0.993464	6.94488e-07	SOX10
XLOC_021438	0.569983	0.977512	2.79554e-05	arc1
XLOC_021441	0.549433	0.847794	0.00783958	ABAT
XLOC_021442	0.479938	0.856211	0.00665368	METTL9
XLOC_021444	0.820191	0.981821	1.48162e-05	Abcc3
XLOC_021467	0.745681	0.933949	0.000685184	Pik3r5
XLOC_021491	0.539059	0.876978	0.00423575	SREBF2
XLOC_021496	0.513194	0.926647	0.00093322	Llgl1
XLOC_021500	0.141259	0.456268	0.255815
XLOC_021518	0.542619	0.791505	0.0192629
XLOC_021522	0.459011	0.688473	0.0590241	rhbdf1
XLOC_021543	0.729138	0.893876	0.00275525	TECPR1
XLOC_021568	0.801562	0.983627	1.08391e-05	Ern1
XLOC_021569	0.758305	0.985938	6.87812e-06	Ern1
XLOC_021576	0.761804	0.957092	0.00019119	Tlr13
XLOC_021578	0.823742	0.940577	0.000501481	Rhbdl1
XLOC_021586	0.657635	0.913951	0.00149183	ttyh1-a
XLOC_021587	0.813217	0.985277	7.8903e-06	CDC42EP4
XLOC_021613	0.521119	0.804892	0.0159569	unknown
XLOC_021615	0.555926	0.97241	5.14249e-05	Gde1
XLOC_021615	0.555926	0.97241	5.14249e-05	Tmc5
XLOC_021634	0.820935	0.938269	0.00056121	MYH10
XLOC_021634	0.820935	0.938269	0.00056121	MYH9
XLOC_021639	0.732406	0.990603	2.05988e-06	TMEM238
XLOC_021662	0.277608	0.801079	0.0168592
XLOC_021689	0.638983	0.785631	0.0208381	unknown
XLOC_021699	0.470178	0.826031	0.0115054
XLOC_021721	0.672087	0.947315	0.000351301
XLOC_021729	0.256972	0.509085	0.197566
XLOC_021750	0.234486	0.608198	0.109641
XLOC_021845	0.216038	0.709834	0.0485566
XLOC_022090	0.181778	0.601454	0.114726
XLOC_022158	0.788166	0.792807	0.0189241
XLOC_022164	0.7595	0.994757	3.58994e-07
XLOC_022191	0.619817	0.908377	0.00179317
XLOC_022242	0.714987	0.960897	0.00014513	IL17D
XLOC_022245	0.414067	0.745227	0.0338455
XLOC_022273	0.67	0.98713	5.2777e-06	Cep72
XLOC_022273	0.67	0.98713	5.2777e-06	tppp3
XLOC_022288	0.820484	0.960503	0.000149509	BCL2L2
XLOC_022288	0.820484	0.960503	0.000149509	unknown
XLOC_022293	0.530511	0.777629	0.0231092
XLOC_022297	0.643346	0.923916	0.0010392	LRP12
XLOC_022309	0.828422	0.959169	0.000165007	RIPK2
XLOC_022310	0.350398	0.790611	0.0194977	RIPK2
XLOC_022312	0.680484	0.939987	0.000516335	Scarb2
XLOC_022320	0.598196	0.840115	0.00903184	SNRK
XLOC_022321	0.755892	0.977507	2.79717e-05	Znfx1
XLOC_022333	0.755718	0.955645	0.000210958	PDRG1
XLOC_022370	0.720145	0.947274	0.000352112	Gse1
XLOC_022375	0.52463	0.909684	0.00171926	DHRS1
XLOC_022375	0.52463	0.909684	0.00171926	unknown
XLOC_022385	0.759448	0.919317	0.00123487	COG4
XLOC_022394	0.816704	0.949847	0.000303636	zfh2
XLOC_022394	0.816704	0.949847	0.000303636	Zfhx3
XLOC_022394	0.816704	0.949847	0.000303636	ZFHX4
XLOC_022398	0.792235	0.954316	0.000230264	Rhpn2
XLOC_022407	0.719313	0.974426	4.10158e-05	CBFA2T3
XLOC_022408	0.502347	0.904234	0.00204102	Runx1t1
XLOC_022423	0.737806	0.960019	0.000155014	RAB2A
XLOC_022427	0.438015	0.794751	0.0184255	cep72
XLOC_022427	0.438015	0.794751	0.0184255	tppp3
XLOC_022432	0.515624	0.788726	0.0199984
XLOC_022434	0.836076	0.979956	1.98299e-05	Cmtm8
XLOC_022436	0.626068	0.970275	6.42073e-05	CMTM7
XLOC_022446	0.71402	0.977765	2.70256e-05	Inf2
XLOC_022450	0.78121	0.978651	2.39386e-05	Fam65b
XLOC_022450	0.78121	0.978651	2.39386e-05	gar2
XLOC_022450	0.78121	0.978651	2.39386e-05	Nefh
XLOC_022470	0.846915	0.971092	5.90913e-05	oplah
XLOC_022480	0.860975	0.966095	9.49763e-05	SNTB1
XLOC_022481	0.562278	0.918942	0.00125183	DERL1
XLOC_022490	0.534075	0.779767	0.022488	NCOA5
XLOC_022506	0.558762	0.794182	0.0185707
XLOC_022517	0.603046	0.848569	0.00772522
XLOC_022583	0.468	0.664131	0.0724638
XLOC_022598	0.349629	0.664774	0.0720882
XLOC_022614	0.398017	0.655839	0.0774172
XLOC_022678	0.548583	0.848567	0.00772548
XLOC_022691	0.595437	0.756521	0.0298164
XLOC_022700	0.51193	0.673856	0.0668987
XLOC_022731	0.310416	0.665075	0.0719125
XLOC_023023	0.355407	0.763648	0.0274335	NEK5
XLOC_023023	0.355407	0.763648	0.0274335	unknown
XLOC_023057	0.597721	0.817958	0.0130978	them6
XLOC_023079	0.848659	0.955353	0.000215116	SPG20
XLOC_023079	0.848659	0.955353	0.000215116	unknown
XLOC_023080	0.705187	0.985175	8.05508e-06	Dclk1
XLOC_023080	0.705187	0.985175	8.05508e-06	DCX
XLOC_023093	0.68096	0.992926	8.80135e-07	PIR
XLOC_023099	0.586598	0.973226	4.70232e-05	Gab1
XLOC_023100	0.718086	0.97074	6.12639e-05	unknown
XLOC_023104	0.612998	0.839471	0.0091368	Mgat4a
XLOC_023104	0.612998	0.839471	0.0091368	unknown
XLOC_023105	0.697142	0.967307	8.52307e-05	mgat4b
XLOC_023107	0.737195	0.980185	1.91626e-05	IRG1
XLOC_023108	0.650823	0.987005	5.43341e-06
XLOC_023112	0.723951	0.919757	0.0012152	glod5
XLOC_023112	0.723951	0.919757	0.0012152	unknown
XLOC_023113	0.604902	0.969929	6.64549e-05	unknown
XLOC_023115	0.731179	0.996961	6.9997e-08	phyhd1
XLOC_023118	0.616312	0.905073	0.00198912	C21orf33
XLOC_023118	0.616312	0.905073	0.00198912	unknown
XLOC_023119	0.784787	0.967086	8.69579e-05	Cln5
XLOC_023119	0.784787	0.967086	8.69579e-05	IRG1
XLOC_023120	0.685595	0.985052	8.25605e-06	Cln5
XLOC_023120	0.685595	0.985052	8.25605e-06	IRG1
XLOC_023137	0.247345	0.578423	0.133082
XLOC_023200	0.478295	0.913151	0.00153286	MARCO
XLOC_023200	0.478295	0.913151	0.00153286	NIPA2
XLOC_023204	0.877371	0.953252	0.000246535	Ufsp2
XLOC_023206	0.244483	0.7455	0.0337445
XLOC_023207	0.821989	0.910848	0.00165513
XLOC_023208	0.690234	0.925121	0.000991513
XLOC_023210	0.683507	0.940902	0.000493408	HECTD3
XLOC_023221	0.776726	0.978294	2.51529e-05	TMSB10
XLOC_023223	0.630704	0.81089	0.0146003	cyb5d2
XLOC_023227	0.781178	0.949669	0.000306842	unknown
XLOC_023227	0.781178	0.949669	0.000306842	wwc2
XLOC_023265	0.681287	0.903502	0.00208698	CCNI
XLOC_023272	0.714742	0.982225	1.38529e-05	Stard10
XLOC_023273	0.777015	0.945137	0.000396029	RELL1
XLOC_023277	0.496227	0.831597	0.0104824	CDKC-1
XLOC_023282	0.709503	0.955653	0.000210853	Naga
XLOC_023283	0.325789	0.854002	0.00695301	C7orf25
XLOC_023302	0.707963	0.996077	1.50508e-07	unknown
XLOC_023304	0.506514	0.929287	0.000837746	glod5
XLOC_023304	0.506514	0.929287	0.000837746	unknown
XLOC_023307	0.64575	0.906806	0.00188472
XLOC_023309	0.718884	0.935802	0.000630018	unknown
XLOC_023311	0.771543	0.950432	0.000293266	Cln5
XLOC_023311	0.771543	0.950432	0.000293266	IRG1
XLOC_023318	0.676403	0.945823	0.000381561	KLF12
XLOC_023323	0.622928	0.963392	0.000119307	PCDH9
XLOC_023326	0.786069	0.964562	0.000108323	DIAPH1
XLOC_023326	0.786069	0.964562	0.000108323	ELF1
XLOC_023326	0.786069	0.964562	0.000108323	Pcdh8
XLOC_023342	0.661741	0.961386	0.000139799	Dchs1
XLOC_023354	0.800923	0.958201	0.000176901	Nbea
XLOC_023357	0.64706	0.990835	1.91124e-06	Commd5
XLOC_023359	0.616381	0.950736	0.000287969	unknown
XLOC_023378	0.470145	0.718076	0.0448419
XLOC_023379	0.724382	0.946995	0.000357652	unknown
XLOC_023425	0.530603	0.759125	0.0289313
XLOC_023493	0.534864	0.682544	0.0621478
XLOC_023590	0.39498	0.797407	0.0177575
XLOC_023612	0.745158	0.927471	0.000902712
XLOC_023613	0.762694	0.963516	0.00011811
XLOC_023636	0.414755	0.710829	0.0480988
XLOC_023811	0.42118	0.555619	0.152765
XLOC_023858	0.584004	0.722278	0.0430167	ppm1h
XLOC_023858	0.584004	0.722278	0.0430167	RHOC
XLOC_023870	0.597527	0.862414	0.00585776
XLOC_023871	0.858289	0.965432	0.000100606
XLOC_023873	0.663486	0.988361	3.90738e-06	unknown
XLOC_023891	0.63656	0.982298	1.36854e-05	HDAC10
XLOC_023931	0.868047	0.918766	0.00125981	SP
XLOC_023955	0.853907	0.970417	6.3298e-05	TIMP3
XLOC_023967	0.782382	0.95865	0.000171318	GDI1
XLOC_023968	0.453131	0.837794	0.00941357
XLOC_023976	0.693634	0.866046	0.0054216	Ip6k2
XLOC_023979	0.602005	0.93394	0.000685452	Echs1
XLOC_023979	0.602005	0.93394	0.000685452	Frmd4a
XLOC_023980	0.269815	0.658642	0.0757214	agpat9
XLOC_023983	0.670229	0.954098	0.000233535	unknown
XLOC_023990	0.469235	0.691576	0.0574275	unknown
XLOC_023995	0.306379	0.611915	0.106894
XLOC_024000	0.639167	0.79214	0.0190974
XLOC_024006	0.780713	0.897787	0.00246921
XLOC_024013	0.833829	0.953799	0.000238072	ATP2B1
XLOC_024020	0.64287	0.879616	0.00397728	BTG1
XLOC_024022	0.722981	0.911319	0.00162962	foxj1-b
XLOC_024046	0.666522	0.91053	0.00167249	LHFPL5
XLOC_024062	0.876925	0.955003	0.000220148	Flna
XLOC_024074	0.667706	0.979767	2.03945e-05	Nrcam
XLOC_024090	0.485897	0.789654	0.019751	Plxna1
XLOC_024126	0.662503	0.978722	2.37004e-05	Ip6k3
XLOC_024145	0.820105	0.95736	0.000187672	Twf2
XLOC_024151	0.414103	0.646028	0.0835262	unknown
XLOC_024176	0.353294	0.860016	0.00615782
XLOC_024189	0.217881	0.552917	0.155197
XLOC_024234	0.417371	0.769291	0.0256329
XLOC_024235	0.719204	0.904011	0.00205494
XLOC_024273	0.693175	0.963724	0.000116121
XLOC_024274	0.334398	0.838986	0.00921619
XLOC_024277	0.409467	0.844156	0.00839102
XLOC_024317	0.388194	0.779643	0.0225239
XLOC_024391	0.69449	0.787184	0.0204141
XLOC_024433	0.474016	0.884332	0.00354101
XLOC_024489	0.213323	0.478277	0.230602
XLOC_024516	0.833673	0.940517	0.000502976
XLOC_024596	0.229185	0.488662	0.219169
XLOC_024600	0.460936	0.764387	0.0271931
XLOC_024603	0.821968	0.916879	0.00134773	slc12a9
XLOC_024619	0.299503	0.822045	0.0122753	osbpl9
XLOC_024621	0.69135	0.98459	9.04344e-06	slc30a7
XLOC_024632	0.860089	0.928117	0.000879227	TMEM59L
XLOC_024643	0.57427	0.89812	0.00244577	farsa
XLOC_024668	0.768993	0.957708	0.000183163	PTPRS
XLOC_024675	0.688431	0.954571	0.000226476	TNFRSF11B
XLOC_024706	0.546962	0.965056	0.0001039	TMEM38A
XLOC_024707	0.45328	0.655319	0.0777339	unknown
XLOC_024716	0.458675	0.811519	0.0144624
XLOC_024722	0.730664	0.861261	0.00600082
XLOC_024724	0.769851	0.882147	0.00373905	C1qtnf5
XLOC_024724	0.769851	0.882147	0.00373905	Mast1
XLOC_024724	0.769851	0.882147	0.00373905	RNF11
XLOC_024724	0.769851	0.882147	0.00373905	unknown
XLOC_024731	0.689778	0.917475	0.00131952	AKR1A1
XLOC_024747	0.412347	0.531699	0.17502	tie1
XLOC_024771	0.71904	0.819668	0.0127496	SASH1
XLOC_024774	0.822521	0.980574	1.80613e-05	Cdcp2
XLOC_024777	0.858524	0.942391	0.000457575	arhgap29
XLOC_024779	0.52559	0.88422	0.00355093	Ctbs
XLOC_024793	0.751283	0.980598	1.79939e-05	hsdl2
XLOC_024793	0.751283	0.980598	1.79939e-05	PTBP2
XLOC_024822	0.675421	0.851607	0.00728706	Dock6
XLOC_024829	0.565375	0.960805	0.00014614	EIF2B3
XLOC_024834	0.737066	0.974115	4.25205e-05	Dhcr24
XLOC_024855	0.619331	0.902925	0.00212368	slc6a9
XLOC_024860	0.289707	0.597246	0.117966	slc38a9
XLOC_024863	0.773287	0.939895	0.000518651
XLOC_024864	0.802912	0.985191	8.02964e-06	B4GALT2
XLOC_024883	0.643141	0.889339	0.00311291	MPDZ
XLOC_024883	0.643141	0.889339	0.00311291	unknown
XLOC_024931	0.874138	0.959198	0.000164664
XLOC_024976	0.660611	0.985531	7.49019e-06
XLOC_024977	0.554414	0.692551	0.0569311
XLOC_024990	0.552398	0.725979	0.0414468
XLOC_025066	0.501517	0.790101	0.0196323
XLOC_025103	0.698585	0.931408	0.000765852
XLOC_025224	0.579198	0.870576	0.00490738
XLOC_025225	0.618844	0.982632	1.29283e-05
XLOC_025226	0.565833	0.696554	0.05492
XLOC_025369	0.698771	0.909761	0.00171499	wdr24
XLOC_025372	0.738723	0.935799	0.000630114	IKBKB
XLOC_025389	0.636178	0.982798	1.25621e-05	Hmcn2
XLOC_025394	0.775572	0.971634	5.58533e-05	edem3
XLOC_025417	0.737447	0.963305	0.000120154	SH3GLB1
XLOC_025423	0.458298	0.709592	0.0486684	unknown
XLOC_025427	0.567303	0.895034	0.00266844	ASH2L
XLOC_025431	0.881352	0.941466	0.000479614	FAM129A
XLOC_025462	0.337921	0.721842	0.0432038	CFAP53
XLOC_025463	0.669608	0.777233	0.0232253	DNM3
XLOC_025464	0.670805	0.927829	0.000889667	BRI3BP
XLOC_025486	0.795846	0.96637	9.27082e-05	GSN
XLOC_025486	0.795846	0.96637	9.27082e-05	SCIN
XLOC_025486	0.795846	0.96637	9.27082e-05	unknown
XLOC_025502	0.429043	0.84339	0.0085102	OLFM3
XLOC_025507	0.841369	0.914473	0.00146542
XLOC_025510	0.806389	0.964785	0.000106313	GCLM
XLOC_025515	0.456474	0.881288	0.00381884	CG4406
XLOC_025537	0.673071	0.920497	0.00118259	MRRF
XLOC_025573	0.703699	0.985586	7.40577e-06	LMX1B
XLOC_025579	0.650495	0.931948	0.000748228	ABCG2
XLOC_025579	0.650495	0.931948	0.000748228	unknown
XLOC_025610	0.622427	0.985694	7.24185e-06	SYT2
XLOC_025611	0.539666	0.943956	0.000421787	CYR61
XLOC_025617	0.719145	0.932816	0.000720441	NSMF
XLOC_025618	0.666637	0.869578	0.00501782	NSMF
XLOC_025628	0.690546	0.988169	4.10333e-06	slc25a25
XLOC_025630	0.578642	0.931915	0.000749279	henmt1
XLOC_025634	0.804493	0.970953	5.99408e-05	Aspartic
XLOC_025638	0.373438	0.569752	0.14039	mri1
XLOC_025638	0.373438	0.569752	0.14039	NRARP
XLOC_025640	0.438121	0.854416	0.00689633	EXD3
XLOC_025692	0.785309	0.987518	4.81669e-06	Ptgs1
XLOC_025858	0.325964	0.69525	0.0555703
XLOC_026152	0.736285	0.853769	0.00698501	atg2a
XLOC_026176	0.578635	0.723682	0.0424168
XLOC_026197	0.355738	0.796042	0.0180987	CEP170
XLOC_026197	0.355738	0.796042	0.0180987	cep170b
XLOC_026197	0.355738	0.796042	0.0180987	CEP170P1
XLOC_026222	0.797248	0.985824	7.04608e-06	GPR135
XLOC_026247	0.757922	0.964295	0.00011077	KLC1
XLOC_026247	0.757922	0.964295	0.00011077	PDCD2
XLOC_026248	0.536556	0.921628	0.00113379	RHOU
XLOC_026252	0.567405	0.960121	0.000153851	STX5
XLOC_026253	0.730499	0.986701	5.82198e-06	Calmodulin-alpha
XLOC_026253	0.730499	0.986701	5.82198e-06	Kcnk12
XLOC_026258	0.712783	0.996108	1.46916e-07	thbs1
XLOC_026259	0.475305	0.866855	0.00532726	Akap6
XLOC_026284	0.106917	0.460885	0.250416	PPP1R14B
XLOC_026296	0.65306	0.760044	0.028623	EIF2AK4
XLOC_026312	0.535216	0.919645	0.00122021	Fbln5
XLOC_026312	0.535216	0.919645	0.00122021	unknown
XLOC_026313	0.6992	0.887753	0.00324466	Fbln5
XLOC_026333	0.875253	0.948295	0.000332317	Chac1
XLOC_026337	0.768081	0.918248	0.00128358	abcB1
XLOC_026343	0.468842	0.835797	0.00975001	Actn4
XLOC_026359	0.741247	0.983219	1.16664e-05	Prx
XLOC_026374	0.706916	0.93388	0.000687318	FAM89A
XLOC_026385	0.611988	0.971783	5.49834e-05	PC
XLOC_026386	0.526018	0.833331	0.0101759	Prp2
XLOC_026389	0.805659	0.96874	7.4588e-05	REL
XLOC_026396	0.617342	0.945492	0.000388511	ZFYVE21
XLOC_026402	0.649391	0.918743	0.00126087	unknown
XLOC_026412	0.655756	0.885106	0.00347244	NMT3
XLOC_026414	0.698678	0.992014	1.26561e-06	Slc24a3
XLOC_026414	0.698678	0.992014	1.26561e-06	SLC24A4
XLOC_026417	0.529942	0.827954	0.0111451	RALGAPA1
XLOC_026441	0.416877	0.850527	0.0074409	TTC7B
XLOC_026445	0.670289	0.917112	0.00133663	Prkd2
XLOC_026448	0.727701	0.899189	0.00237158	FSIP1
XLOC_026451	0.570146	0.945448	0.000389433	CRIM1
XLOC_026457	0.839307	0.971424	5.70952e-05	PLEKHG1
XLOC_026457	0.839307	0.971424	5.70952e-05	sraP
XLOC_026461	0.471735	0.604429	0.112466	Pak4
XLOC_026466	0.751991	0.940117	0.000513019	Cdkl1
XLOC_026467	0.769161	0.869774	0.004996	Cdkl1
XLOC_026468	0.835125	0.96656	9.11542e-05	cdkl1
XLOC_026470	0.551788	0.910932	0.00165055	ARHGEF33
XLOC_026537	0.659368	0.854472	0.00688865
XLOC_026629	0.283188	0.653608	0.0787822
XLOC_026767	0.502319	0.934115	0.000680112
XLOC_026819	0.863568	0.940888	0.000493755
XLOC_026821	0.448858	0.689864	0.0583051
XLOC_026975	0.676455	0.960742	0.000146846
XLOC_026994	0.741715	0.925096	0.000992502	ECE1
XLOC_026998	0.257036	0.566988	0.142764	ATP7A
XLOC_026998	0.257036	0.566988	0.142764	fgg
XLOC_027003	0.579415	0.86551	0.00548451	ATP7A
XLOC_027004	0.868753	0.939921	0.000518001	CARD11
XLOC_027005	0.43396	0.839448	0.00914045	Lrrc8d
XLOC_027037	0.407386	0.734939	0.0377918	GRP-1
XLOC_027037	0.407386	0.734939	0.0377918	unknown
XLOC_027039	0.905362	0.935509	0.000638544	HHIP
XLOC_027042	0.597868	0.779085	0.0226851	SMARCA5
XLOC_027042	0.597868	0.779085	0.0226851	USP38
XLOC_027043	0.65026	0.884925	0.00348843
XLOC_027054	0.819383	0.960591	0.000148529	PLCXD1
XLOC_027067	0.474599	0.649332	0.081439
XLOC_027070	0.758624	0.898039	0.00245144	KIF3A
XLOC_027074	0.565057	0.812514	0.014246	ARAP2
XLOC_027113	0.402322	0.865899	0.00543872	unknown
XLOC_027115	0.645241	0.875704	0.00436435	Kdelc1
XLOC_027118	0.761532	0.973723	4.44704e-05	ARFIP2
XLOC_027118	0.761532	0.973723	4.44704e-05	FHDC1
XLOC_027118	0.761532	0.973723	4.44704e-05	Trim2
XLOC_027122	0.745647	0.95858	0.000172174	Trim2
XLOC_027125	0.534401	0.789015	0.0199212	Tmem144
XLOC_027125	0.534401	0.789015	0.0199212	unknown
XLOC_027127	0.532058	0.79243	0.0190218	EIF5B
XLOC_027127	0.532058	0.79243	0.0190218	REV1
XLOC_027128	0.380338	0.554546	0.153728	GM2A
XLOC_027128	0.380338	0.554546	0.153728	Lipt1
XLOC_027128	0.380338	0.554546	0.153728	MITD1
XLOC_027128	0.380338	0.554546	0.153728	Mrpl30
XLOC_027164	0.613984	0.87532	0.00440366	Spry1
XLOC_027184	0.740594	0.910146	0.00169359	Ece1
XLOC_027186	0.452814	0.701631	0.0524319	INMT
XLOC_027210	0.375278	0.754991	0.0303437	mat2b
XLOC_027215	0.845899	0.972118	5.30614e-05	TGFBI
XLOC_027221	0.654894	0.980926	1.71024e-05	FREM2
XLOC_027222	0.741731	0.979014	2.27436e-05	FREM2
XLOC_027222	0.741731	0.979014	2.27436e-05	unknown
XLOC_027227	0.521944	0.93712	0.000592615	UBE2A
XLOC_027228	0.577393	0.850043	0.00751061	unknown
XLOC_027235	0.866426	0.909728	0.00171681	ASMT
XLOC_027239	0.506606	0.801053	0.0168654	Uncharacterized
XLOC_027242	0.788371	0.945735	0.000383412	Lrba
XLOC_027242	0.788371	0.945735	0.000383412	Nbea
XLOC_027242	0.788371	0.945735	0.000383412	rg
XLOC_027243	0.718184	0.967198	8.60796e-05	Lrba
XLOC_027243	0.718184	0.967198	8.60796e-05	Nbea
XLOC_027255	0.750621	0.943126	0.000440529	Fibrinogen
XLOC_027260	0.717588	0.970568	6.23364e-05	unknown
XLOC_027261	0.781279	0.971508	5.65967e-05	ZDHHC12
XLOC_027283	0.180799	0.620571	0.10065	Rad50
XLOC_027288	0.812572	0.983721	1.06546e-05	unknown
XLOC_027299	0.775441	0.986483	6.11173e-06	ELF2
XLOC_027316	0.680902	0.992231	1.16548e-06	SV2A
XLOC_027342	0.448503	0.76237	0.0278517
XLOC_027367	0.495461	0.806289	0.0156341
XLOC_027394	0.253425	0.784745	0.0210822
XLOC_027427	0.448003	0.659206	0.0753824
XLOC_027441	0.698993	0.789567	0.019774
XLOC_027507	0.804968	0.984402	9.37734e-06
XLOC_027556	0.300767	0.768295	0.025945
XLOC_027701	0.754992	0.971733	5.52752e-05
XLOC_027728	0.489882	0.651443	0.0801207
XLOC_027734	0.478316	0.664113	0.0724746
XLOC_027783	0.458484	0.747045	0.0331759	Acy1a
XLOC_027783	0.458484	0.747045	0.0331759	ccz1
XLOC_027787	0.760656	0.968707	7.48194e-05	DAG1
XLOC_027800	0.889003	0.933696	0.000692965	Sorcs1
XLOC_027801	0.732698	0.962101	0.00013225	AVPR2
XLOC_027819	0.788083	0.94463	0.000406955
XLOC_027822	0.531765	0.831564	0.0104883	SLC16A4
XLOC_027828	0.705881	0.878252	0.00410964	CTSC
XLOC_027833	0.712515	0.965425	0.000100668	gata2
XLOC_027846	0.749592	0.991336	1.61508e-06	SSUH2
XLOC_027846	0.749592	0.991336	1.61508e-06	TFE3
XLOC_027852	0.610782	0.858336	0.0063737	Cacna2d1
XLOC_027852	0.610782	0.858336	0.0063737	DHDDS
XLOC_027860	0.780272	0.92854	0.000864078	FBXL14
XLOC_027868	0.663826	0.92414	0.00103022	IQSEC1
XLOC_027877	0.821323	0.956014	0.000205793	Plxnb2
XLOC_027877	0.821323	0.956014	0.000205793	Plxnd1
XLOC_027879	0.493065	0.884705	0.00350784	Wnt7b
XLOC_027889	0.744467	0.792585	0.0189816	APPL1
XLOC_027905	0.437934	0.570764	0.139526
XLOC_027917	0.703733	0.963025	0.000122896	Cpne8
XLOC_027919	0.499097	0.942729	0.000449684	CPNE8
XLOC_027925	0.784591	0.897887	0.00246219	Ccdc37
XLOC_027926	0.302048	0.622816	0.0990654	Ccdc37
XLOC_027931	0.592634	0.812249	0.0143033	FGD6
XLOC_027937	0.831051	0.959495	0.000161127	SIAE
XLOC_027944	0.718337	0.873595	0.00458273	TMEM43
XLOC_027950	0.869616	0.937467	0.000583008	unknown
XLOC_027962	0.413619	0.830434	0.0106911
XLOC_027979	0.692597	0.778112	0.0229678	FGL2
XLOC_027993	0.648499	0.978861	2.32417e-05	Fam3d
XLOC_028002	0.810973	0.8983	0.00243318	LMCD1
XLOC_028002	0.810973	0.8983	0.00243318	Prickle3
XLOC_028004	0.717573	0.979643	2.07698e-05	sema3aa
XLOC_028004	0.717573	0.979643	2.07698e-05	sema3ab
XLOC_028014	0.780435	0.985263	7.91317e-06	DCP1B
XLOC_028026	0.811854	0.982827	1.24997e-05	unknown
XLOC_028026	0.811854	0.982827	1.24997e-05	VGLL4
XLOC_028039	0.522911	0.930787	0.000786465	SEC13
XLOC_028064	0.774686	0.995499	2.27142e-07	bgn
XLOC_028073	0.798689	0.916978	0.00134299	Abcd1
XLOC_028128	0.497344	0.782938	0.021586
XLOC_028129	0.429077	0.851345	0.00732414
XLOC_028202	0.770477	0.877918	0.00414246
XLOC_028242	0.638082	0.933086	0.000711924
XLOC_028314	0.67611	0.962737	0.000125763
XLOC_028327	0.685079	0.748463	0.0326589
XLOC_028329	0.310349	0.587514	0.125654
XLOC_028357	-0.0134515	0.322074	0.436573
XLOC_028363	0.715837	0.959904	0.00015635
XLOC_028451	0.392996	0.784014	0.0212852
XLOC_028492	0.759167	0.991563	1.49185e-06	Krt8
XLOC_028502	0.686114	0.993805	5.91519e-07
XLOC_028506	0.718383	0.995957	1.64715e-07	RND1
XLOC_028506	0.718383	0.995957	1.64715e-07	RND2
XLOC_028508	0.466268	0.670352	0.0688735	ZC3H13
XLOC_028515	0.554501	0.896408	0.00256773	Tmem41a
XLOC_028519	0.840727	0.961261	0.000141147	TGFBR2
XLOC_028573	0.507282	0.867495	0.00525345
XLOC_028613	0.573314	0.911198	0.00163614
XLOC_028618	0.744134	0.940494	0.000503553
XLOC_028628	0.696608	0.917685	0.00130969	Lrp8
XLOC_028640	0.688809	0.976851	3.04769e-05	NBEAL1
XLOC_028650	0.841036	0.945303	0.000392503	CNR11
XLOC_028651	0.591726	0.979986	1.97423e-05	Pon1
XLOC_028657	0.741081	0.955033	0.000219721	Ngly1
XLOC_028661	0.484423	0.936235	0.000617556	NEK10
XLOC_028662	0.316774	0.49197	0.215591	NEK10
XLOC_028666	0.761879	0.872797	0.00466714	NRP1
XLOC_028695	0.835856	0.938725	0.000549055	CiIC3
XLOC_028728	0.536262	0.934075	0.00068133	cycs
XLOC_028760	0.78399	0.949389	0.000311915	ITGA5
XLOC_028763	0.854571	0.962017	0.000133125	sidkeyp-117h8.2
XLOC_028765	0.620313	0.960109	0.000153985	mfsd5
XLOC_028765	0.620313	0.960109	0.000153985	Prmt2
XLOC_028771	0.745698	0.951783	0.000270211	DNPEP
XLOC_028782	0.845159	0.97464	4.00019e-05	WNT3
XLOC_028821	0.468001	0.89597	0.00259956	DPP4
XLOC_028821	0.468001	0.89597	0.00259956	RBMS1
XLOC_028849	0.626499	0.942384	0.000457724	unknown
XLOC_028855	0.322367	0.696772	0.0548119
XLOC_029129	0.284543	0.470367	0.239511
XLOC_029144	0.23423	0.735248	0.0376693
XLOC_029178	0.287359	0.495354	0.211962
XLOC_029180	0.292461	0.647475	0.0826081
XLOC_029320	0.751885	0.906484	0.00190386
XLOC_029336	0.707286	0.955938	0.000206856
XLOC_029338	0.345499	0.511897	0.194683
XLOC_029354	0.495795	0.703097	0.0517263
XLOC_029359	0.678713	0.856803	0.00657494
XLOC_029378	0.791222	0.98028	1.88897e-05	meis1
XLOC_029378	0.791222	0.98028	1.88897e-05	MEIS3P1
XLOC_029425	0.752057	0.993401	7.14835e-07	Cfl1
XLOC_029425	0.752057	0.993401	7.14835e-07	KAT5
XLOC_029455	0.538995	0.916601	0.00136101	YY1
XLOC_029472	0.791598	0.990723	1.98221e-06	LGALS3
XLOC_029490	0.645291	0.800092	0.0170976
XLOC_029495	0.500875	0.937247	0.000589075	Calmodulin-alpha
XLOC_029513	0.1957	0.585814	0.127025	ADCK1
XLOC_029513	0.1957	0.585814	0.127025	dio2
XLOC_029540	0.765047	0.933075	0.000712272	heatr5b
XLOC_029543	0.531794	0.861457	0.00597645	HIF1A
XLOC_029543	0.531794	0.861457	0.00597645	Hif3a
XLOC_029566	0.512149	0.861353	0.0059894	desi2
XLOC_029578	0.837389	0.960169	0.000153293	Arel1
XLOC_029582	0.564701	0.931282	0.000770017	TRAF3
XLOC_029584	0.842392	0.965194	0.000102683	GALNT14
XLOC_029591	0.755645	0.911139	0.00163935	Fosl2
XLOC_029597	0.663942	0.978122	2.57515e-05	CRIM1
XLOC_029610	0.646287	0.926599	0.000935032	snap25
XLOC_029610	0.646287	0.926599	0.000935032	unknown
XLOC_029611	0.697298	0.957928	0.000180344	mapkbp1
XLOC_029611	0.697298	0.957928	0.000180344	mig-6
XLOC_029635	0.808081	0.941392	0.000481426	Degs2
XLOC_029656	0.707182	0.982401	1.34485e-05	PPP1R10
XLOC_029663	0.720631	0.981845	1.47572e-05	SIX1
XLOC_029664	0.63473	0.981268	1.62026e-05	SIX4
XLOC_029672	0.751701	0.892465	0.00286344	FRMD1
XLOC_029678	0.82664	0.949477	0.000310317	LMF1
XLOC_029682	0.641023	0.965692	9.83723e-05	PRSS16
XLOC_029685	0.773685	0.987922	4.36521e-06	Prx
XLOC_029690	0.804718	0.980718	1.7665e-05	CAPN8
XLOC_029778	0.686962	0.965967	9.60493e-05
XLOC_030029	0.508851	0.725941	0.0414626
XLOC_030184	0.701005	0.927202	0.000912583
XLOC_030189	0.667895	0.900015	0.00231527	Sidt1
XLOC_030212	0.779236	0.988222	4.04839e-06	UPK1B
XLOC_030223	0.647922	0.918828	0.00125698	Sc5d
XLOC_030225	0.768182	0.994506	4.12893e-07	Ildr1
XLOC_030226	0.772393	0.94309	0.000441346	SCN1B
XLOC_030228	0.505356	0.697839	0.0542841	STOM
XLOC_030251	0.499005	0.913411	0.00151944	Psenen
XLOC_030256	0.734966	0.992292	1.13826e-06	has1
XLOC_030257	0.904878	0.940942	0.000492423	SORL1
XLOC_030278	0.742002	0.994683	3.74263e-07	unknown
XLOC_030284	0.805179	0.939311	0.000533679	DPAGT1
XLOC_030288	0.373677	0.787821	0.0202416	FLOT1
XLOC_030292	0.740595	0.995521	2.23869e-07	CDON
XLOC_030300	0.786332	0.931854	0.000751268	CDH2
XLOC_030303	0.565888	0.714213	0.046561	GLB1L2
XLOC_030304	0.552917	0.873602	0.00458199
XLOC_030305	0.432829	0.83892	0.00922717	cadm3
XLOC_030326	0.663132	0.966497	9.16653e-05	NFRKB
XLOC_030335	0.874041	0.956865	0.000194209	eglC
XLOC_030337	0.600995	0.818192	0.0130496	IGFLR1
XLOC_030340	0.845978	0.961802	0.000135378	Scn2b
XLOC_030340	0.845978	0.961802	0.000135378	unknown
XLOC_030345	0.805905	0.973267	4.68099e-05	atp1a1
XLOC_030345	0.805905	0.973267	4.68099e-05	ATP1A2
XLOC_030373	0.88159	0.929518	0.000829732	unknown
XLOC_030374	0.845885	0.94013	0.000512706	UMODL1
XLOC_030375	0.579199	0.974808	3.92162e-05	Nfkbid
XLOC_030423	0.721691	0.938483	0.00055549	Ceacam2
XLOC_030437	0.739579	0.908999	0.00175775	TTPAL
XLOC_030439	0.660408	0.980818	1.73924e-05
XLOC_030456	0.556877	0.906723	0.00188964	thyn1
XLOC_030461	0.700067	0.955094	0.000218826
XLOC_030501	0.613586	0.88275	0.00368368
XLOC_030503	0.436118	0.57644	0.134734
XLOC_030505	0.532532	0.560811	0.148152
XLOC_030519	0.700309	0.881597	0.00379004
XLOC_030533	0.375518	0.789883	0.0196902
XLOC_030583	0.627142	0.892149	0.00288808
XLOC_030809	0.679843	0.971697	5.54828e-05
XLOC_030860	0.3676	0.684805	0.0609454
XLOC_030893	0.157385	0.408662	0.314795
XLOC_030936	0.50896	0.951639	0.000272605	SQRDL
XLOC_030941	0.273914	0.719014	0.0444308
XLOC_030958	0.795627	0.986015	6.76645e-06	cdk7
XLOC_030978	0.844737	0.961434	0.000139289	htr1aa
XLOC_030986	0.296479	0.393145	0.335289
XLOC_030987	0.657146	0.935871	0.000628031	ASH1L
XLOC_031002	0.546598	0.82159	0.0123652
XLOC_031005	0.84077	0.945571	0.000386841
XLOC_031007	0.52247	0.826693	0.0113804	isl2a
XLOC_031016	0.435089	0.715539	0.0459664	Myo9a
XLOC_031022	0.771378	0.951411	0.000276428	Lox
XLOC_031027	0.61453	0.880226	0.00391898	unknown
XLOC_031028	0.664967	0.94224	0.000461122	unknown
XLOC_031042	0.393451	0.770286	0.0253231
XLOC_031053	0.754394	0.89516	0.00265905
XLOC_031065	0.715833	0.929169	0.000841882	ANKDD1A
XLOC_031067	0.71991	0.914515	0.00146335	ANKDD1A
XLOC_031068	0.643457	0.906145	0.00192412	SV2C
XLOC_031080	0.817213	0.947619	0.000345331	unknown
XLOC_031086	0.512068	0.776227	0.0235221	CHDH
XLOC_031087	0.783432	0.98005	1.95552e-05	CHDH
XLOC_031111	0.674346	0.994344	4.50508e-07	SMAD6
XLOC_031118	0.652654	0.91184	0.00160174	arpin
XLOC_031123	0.577398	0.977976	2.62677e-05	TPM1
XLOC_031160	0.73858	0.963839	0.000115031	eri2
XLOC_031162	0.36444	0.822314	0.0122222	CNTLN
XLOC_031168	0.765166	0.973542	4.53869e-05	FBP1
XLOC_031182	0.770746	0.973956	4.33068e-05	COMP
XLOC_031235	0.580394	0.904119	0.00204822	Psmb4
XLOC_031238	0.740263	0.916334	0.00137382	CCPG1
XLOC_031275	0.796772	0.969525	6.9148e-05	s100a1
XLOC_031496	0.599669	0.966433	9.21913e-05
XLOC_031503	0.509473	0.872704	0.00467704
XLOC_031510	0.558307	0.86502	0.00554261
XLOC_031566	0.575983	0.963281	0.000120383
XLOC_031651	0.501944	0.936537	0.000608984
XLOC_031729	0.85297	0.919912	0.00120835	Lrrc4b
XLOC_031739	0.48484	0.770597	0.0252268	GOLGA6L22
XLOC_031782	0.710728	0.940414	0.00050554	Cask
XLOC_031789	0.713175	0.990156	2.3676e-06	RHOBTB1
XLOC_031789	0.713175	0.990156	2.3676e-06	unknown
XLOC_031799	0.269302	0.375084	0.359895	REEP1
XLOC_031800	0.677616	0.972229	5.24369e-05	SEC23IP
XLOC_031819	0.858092	0.965115	0.000103377	SLC35G1
XLOC_031824	0.82374	0.930958	0.000780743	BCAT2
XLOC_031853	0.701675	0.851776	0.00726317	def8-a
XLOC_031864	0.545001	0.885886	0.0034043
XLOC_031866	0.718168	0.969834	6.70812e-05	RASSF2
XLOC_031886	0.886603	0.953249	0.000246577	adrb2
XLOC_031886	0.886603	0.953249	0.000246577	Dse
XLOC_031886	0.886603	0.953249	0.000246577	Taar4
XLOC_031886	0.886603	0.953249	0.000246577	Taar5
XLOC_031886	0.886603	0.953249	0.000246577	Taar7e
XLOC_031897	0.551063	0.894517	0.00270695	Fbxo36
XLOC_031928	0.90533	0.923037	0.00107493	ALDH18A1
XLOC_031937	0.51054	0.902958	0.00212163	Bpgm
XLOC_031965	0.554858	0.752076	0.0313647
XLOC_031967	0.449633	0.835052	0.00987753
XLOC_031988	0.337349	0.728418	0.0404316
XLOC_032002	0.789113	0.934682	0.000663016
XLOC_032006	0.354066	0.553764	0.154432
XLOC_032016	0.734254	0.895532	0.00263166
XLOC_032115	0.490749	0.612748	0.106283
XLOC_032215	0.733932	0.994305	4.59875e-07
XLOC_032222	0.250194	0.727959	0.0406214
XLOC_032236	0.801822	0.959	0.000167043
XLOC_032254	0.42992	0.840774	0.00892535	unknown
XLOC_032254	0.42992	0.840774	0.00892535	ZFPM1
XLOC_032254	0.42992	0.840774	0.00892535	ZNF469
XLOC_032258	0.455581	0.795243	0.0183006	IMPA1
XLOC_032258	0.455581	0.795243	0.0183006	Tbc1d31
XLOC_032265	0.608835	0.956237	0.000202713	Grina
XLOC_032317	0.152751	0.593344	0.121016	IRX5
XLOC_032335	0.505979	0.713998	0.0466576	Slc6a2
XLOC_032341	0.696638	0.976067	3.36571e-05	PHKB
XLOC_032363	0.534132	0.807241	0.0154165	Atp9b
XLOC_032381	0.729233	0.865426	0.00549443
XLOC_032393	0.639981	0.940523	0.00050282	Ctsa
XLOC_032399	0.754097	0.981496	1.56196e-05	LRRC16A
XLOC_032409	0.582123	0.768875	0.0257629	Bco1
XLOC_032409	0.582123	0.768875	0.0257629	RMDN1
XLOC_032425	0.652475	0.863096	0.00577422
XLOC_032431	0.66241	0.986831	5.65339e-06	MYH14
XLOC_032431	0.66241	0.986831	5.65339e-06	PLEC
XLOC_032432	0.804076	0.967462	8.40346e-05	CNDP2
XLOC_032441	0.703511	0.947161	0.00035434	unknown
XLOC_032454	0.583404	0.806222	0.0156495	unknown
XLOC_032467	0.668048	0.959956	0.000155742	PDCD6
XLOC_032498	0.462152	0.593787	0.120667	unknown
XLOC_032501	0.612323	0.949927	0.0003022	BCAR1
XLOC_032509	0.711433	0.948216	0.000333811	TM9SF1
XLOC_032514	0.831413	0.91552	0.00141343	Anln
XLOC_032520	0.221032	0.529594	0.177058
XLOC_032624	0.4257	0.793413	0.0187678
XLOC_032751	0.226273	0.489774	0.217963
XLOC_032778	0.430399	0.793842	0.0186577
XLOC_032816	0.345554	0.837634	0.00944017
XLOC_032938	0.782595	0.979966	1.98008e-05	TRAF3IP2
XLOC_032945	0.688289	0.976349	3.24921e-05	SARDH
XLOC_032979	0.695657	0.952303	0.000261662	Ptgs1
XLOC_032988	0.780193	0.970222	6.45447e-05	PTRH1
XLOC_032988	0.780193	0.970222	6.45447e-05	tada1
XLOC_032999	0.636381	0.835792	0.00975097
XLOC_033022	0.837079	0.969965	6.62168e-05	Crb2
XLOC_033022	0.837079	0.969965	6.62168e-05	Crb3
XLOC_033045	0.7462	0.959908	0.000156303
[truncated: 1,598 more rows]

## Sheet: cluster3
Supplementary data 2: WGCNA clusters
XLOC	GS.T21_trait	MM	p.MM	GeneID
XLOC_000009	0.956063	0.935508	0.000638565	Epb41l1
XLOC_000009	0.956063	0.935508	0.000638565	EPB41L3
XLOC_000043	0.945214	0.926805	0.000927328	GRHL2
XLOC_000055	0.955011	0.948528	0.000327903	unknown
XLOC_000093	0.961031	0.939688	0.000523959	MACF1
XLOC_000112	0.97821	0.958522	0.000172894	DNMT3A
XLOC_000112	0.97821	0.958522	0.000172894	DTNB
XLOC_000139	0.887768	0.90356	0.00208335	Chrna2
XLOC_000166	0.872144	0.905975	0.00193432	FAM49B
XLOC_000169	0.810812	0.835436	0.00981173
XLOC_000196	0.944361	0.960637	0.000148013	IL13RA2
XLOC_000206	0.944127	0.965235	0.00010232	P2RY4
XLOC_000217	0.960572	0.94058	0.000501387	Zic4
XLOC_000225	0.980228	0.965865	9.69081e-05	COL4A6
XLOC_000225	0.980228	0.965865	9.69081e-05	unknown
XLOC_000232	0.880997	0.902837	0.00212932	NEU2
XLOC_000245	0.96418	0.982195	1.39235e-05	CXorf36
XLOC_000266	0.889894	0.90904	0.00175541	Lamp1
XLOC_000276	0.845998	0.830395	0.0106982	CAB39
XLOC_000278	0.922917	0.948851	0.000321848
XLOC_000420	0.937455	0.955252	0.000216558	FBXO16
XLOC_000470	0.92729	0.942625	0.000452086	RAB23
XLOC_000481	0.973016	0.971036	5.94309e-05
XLOC_000496	0.917377	0.904531	0.00202254	sh3yl1
XLOC_000497	0.715603	0.769741	0.0254926	SLC22A8
XLOC_000503	0.944649	0.939757	0.000522197	STX12
XLOC_000517	0.94543	0.965028	0.000104147
XLOC_000587	0.983669	0.966337	9.29758e-05	Col4a1
XLOC_000587	0.983669	0.966337	9.29758e-05	unknown
XLOC_000588	0.980441	0.97762	2.75558e-05
XLOC_000619	0.601908	0.652694	0.0793459	Alkbh1
XLOC_000625	0.523376	0.573843	0.136915	fxr1-a
XLOC_000636	0.540677	0.598531	0.116972	ZBTB4
XLOC_000638	0.870443	0.871129	0.0048468	Adprhl1
XLOC_000669	0.876675	0.888994	0.00314127	Sytl5
XLOC_000669	0.876675	0.888994	0.00314127	unknown
XLOC_000746	0.593793	0.642125	0.0860323
XLOC_000941	0.667398	0.707993	0.0494107
XLOC_001401	0.873497	0.882038	0.00374909
XLOC_001441	0.755307	0.810598	0.0146647
XLOC_001448	0.802542	0.835111	0.00986727
XLOC_001702	0.94415	0.920145	0.00119804	Mal2
XLOC_001703	0.988496	0.983939	1.02336e-05	Cmpk2
XLOC_001708	0.931391	0.932604	0.000727158	Fabp3
XLOC_001728	0.883239	0.897659	0.00247825	unknown
XLOC_001741	0.927585	0.909298	0.00174089	Gdf7
XLOC_001768	0.822188	0.848976	0.00766556	ABHD3
XLOC_001774	0.89842	0.904337	0.00203463	Prex2
XLOC_001783	0.991215	0.982098	1.41517e-05	unknown
XLOC_001801	0.983081	0.967525	8.35502e-05	KIF13A
XLOC_001801	0.983081	0.967525	8.35502e-05	unknown
XLOC_001802	0.936792	0.910675	0.00166456	KIF13A
XLOC_001843	0.892945	0.881837	0.00376776	unknown
XLOC_001905	0.989675	0.98882	3.4639e-06	NELL1
XLOC_001906	0.995492	0.993838	5.82166e-07	nell2
XLOC_001930	0.837162	0.816925	0.013311	ST8SIA1
XLOC_001954	0.953188	0.956461	0.000199657	Slc1a2
XLOC_001966	0.896204	0.899745	0.00233358
XLOC_001969	0.979083	0.965802	9.74435e-05	unknown
XLOC_002014	0.954904	0.945737	0.000383367	NKAIN2
XLOC_002056	0.921539	0.924852	0.00100203
XLOC_002066	0.780083	0.803596	0.01626	ANXA13
XLOC_002085	0.897501	0.913304	0.00152499	zgc55908
XLOC_002105	0.982576	0.984265	9.62539e-06	PLEC
XLOC_002164	0.969665	0.964217	0.000111495	Rcn1
XLOC_002209	0.86068	0.89513	0.00266128	unknown
XLOC_002242	0.988693	0.987736	4.56886e-06	dbx1
XLOC_002311	0.8692	0.874977	0.00443884	ABCC8
XLOC_002311	0.8692	0.874977	0.00443884	ABCC9
XLOC_002387	0.992693	0.989506	2.86603e-06
XLOC_002400	0.988632	0.977747	2.70917e-05
XLOC_002401	0.868364	0.882671	0.00369092
XLOC_002478	0.925795	0.908297	0.00179777
XLOC_002536	0.987147	0.982239	1.38205e-05
XLOC_002586	0.852347	0.874911	0.0044457
XLOC_002765	0.929652	0.925465	0.000978199
XLOC_002836	0.9301	0.927404	0.000905162
XLOC_002841	0.939135	0.94821	0.00033393
XLOC_002843	0.783743	0.753572	0.0308383
XLOC_002859	0.959897	0.964152	0.000112099
XLOC_002975	0.900374	0.936537	0.000608986
XLOC_002993	0.90895	0.935412	0.000641389
XLOC_003015	0.936246	0.939481	0.000529297
XLOC_003029	0.919621	0.923664	0.00104937
XLOC_003071	0.886051	0.910091	0.00169663
XLOC_003072	0.978766	0.986585	5.97468e-06
XLOC_003076	0.881042	0.905281	0.00197639
XLOC_003113	0.53786	0.553761	0.154435
XLOC_003192	0.784599	0.794326	0.0185339
XLOC_003226	0.833488	0.879128	0.00402429
XLOC_003311	0.975371	0.984774	8.72375e-06	GRIA4
XLOC_003315	0.901282	0.928116	0.000879274	FGG
XLOC_003335	0.939123	0.924633	0.00101067
XLOC_003365	0.909901	0.905158	0.00198392	Barx1
XLOC_003404	0.821216	0.850096	0.00750295	BEST3
XLOC_003455	0.918384	0.931087	0.000776477	TAB1
XLOC_003461	0.962356	0.951589	0.000273441	COL1A1
XLOC_003467	0.8295	0.842229	0.00869282	Slc16a6
XLOC_003498	0.958679	0.965778	9.76435e-05
XLOC_003500	0.965418	0.957705	0.000183201
XLOC_003504	0.982782	0.994127	5.04197e-07	rbfox1
XLOC_003504	0.982782	0.994127	5.04197e-07	unknown
XLOC_003509	0.965643	0.978159	2.56229e-05	Fli1
XLOC_003535	0.966837	0.970089	6.54081e-05	NTF3
XLOC_003590	0.729778	0.736257	0.0372711	ACP6
XLOC_003603	0.952454	0.940514	0.000503049
XLOC_003605	0.934233	0.939446	0.000530181	LMO3
XLOC_003646	0.782674	0.81511	0.0136908	MARCKS
XLOC_003713	0.936336	0.958066	0.000178601	unknown
XLOC_003722	0.965845	0.963403	0.000119205	Sox9
XLOC_003766	0.9438	0.935153	0.000649	PIGB
XLOC_003766	0.9438	0.935153	0.000649	Putative
XLOC_003857	0.968594	0.959598	0.00015992	ARHGDIA
XLOC_003861	0.948316	0.956577	0.000198085	ASPSCR1
XLOC_003861	0.948316	0.956577	0.000198085	Notum
XLOC_003862	0.969871	0.975602	3.56487e-05	ASPSCR1
XLOC_003862	0.969871	0.975602	3.56487e-05	Notum
XLOC_003894	0.971114	0.981262	1.62164e-05	ETS1
XLOC_003898	0.971257	0.974229	4.19648e-05	CADM1
XLOC_003997	0.912908	0.909898	0.00170734
XLOC_004289	0.92241	0.931474	0.000763677
XLOC_004292	0.877877	0.916044	0.00138782
XLOC_004294	0.867625	0.899838	0.0023272
XLOC_004297	0.779092	0.795211	0.0183086
XLOC_004407	0.999139	0.994339	4.51564e-07
XLOC_004493	0.918131	0.948805	0.000322691
XLOC_004645	0.884841	0.913542	0.00151274
XLOC_004647	0.952202	0.974058	4.28029e-05
XLOC_004676	0.94563	0.939302	0.000533917
XLOC_004680	0.915052	0.901671	0.00220493
XLOC_004681	0.979913	0.981362	1.59594e-05
XLOC_004699	0.847412	0.867473	0.00525601
XLOC_004784	0.983434	0.985249	7.93558e-06
XLOC_004816	0.950147	0.952775	0.000254068
XLOC_004820	0.918798	0.94755	0.000346675
XLOC_004958	0.985412	0.977538	2.78575e-05	2C
XLOC_004958	0.985412	0.977538	2.78575e-05	Zeb2
XLOC_004976	0.951321	0.932295	0.000737029	GSTENG00029219001
XLOC_005040	0.885712	0.907828	0.00182485	CCDC47
XLOC_005167	0.896534	0.886764	0.00332859	ARL5B
XLOC_005167	0.896534	0.886764	0.00332859	CACNB4
XLOC_005202	0.625089	0.700548	0.0529569
XLOC_005224	0.963227	0.947823	0.000341367	Rnf213
XLOC_005312	0.902946	0.899144	0.00237464	STOM
XLOC_005363	0.946474	0.95172	0.000271255	Fbxl7
XLOC_005391	0.910006	0.910333	0.00168329	Phgdh
XLOC_005415	0.978886	0.962897	0.000124166
XLOC_005488	0.872712	0.858038	0.00641252
XLOC_005712	0.756574	0.770223	0.0253427
XLOC_005866	0.953878	0.953268	0.00024629
XLOC_005986	0.959285	0.959134	0.000165428
XLOC_006105	0.563894	0.614176	0.105242
XLOC_006200	0.921466	0.900782	0.00226371
XLOC_006228	0.892342	0.897516	0.00248834
XLOC_006291	0.914201	0.920808	0.00116905
XLOC_006443	0.954876	0.929003	0.000847697	NGFR
XLOC_006446	0.840311	0.872005	0.00475191	APBB1IP
XLOC_006507	0.970432	0.962043	0.000132851	Agap1
XLOC_006512	0.896159	0.89807	0.00244925	Epb41l5
XLOC_006513	0.992941	0.985056	8.2493e-06	Frrs1l
XLOC_006553	0.975125	0.965209	0.000102552	ANKH
XLOC_006602	0.857736	0.880615	0.00388211	ARL4A
XLOC_006636	0.889628	0.87958	0.00398072	MDH1B
XLOC_006649	0.81388	0.836923	0.0095594
XLOC_006654	0.946412	0.967227	8.58492e-05	tmem98
XLOC_006814	0.90724	0.903266	0.00210194	GLRA2
XLOC_006814	0.90724	0.903266	0.00210194	Nxpe2
XLOC_006879	0.954965	0.937474	0.000582817	ASIC1
XLOC_006932	0.990101	0.986615	5.93474e-06	SOSTDC1
XLOC_006970	0.918024	0.906128	0.0019251
XLOC_007000	0.895874	0.901092	0.00224307	FMNL2
XLOC_007001	0.938624	0.964338	0.000110373	FMNL2
XLOC_007002	0.94152	0.948721	0.000324274	FMNL2
XLOC_007014	0.967257	0.947267	0.000352255	OBSCN
XLOC_007164	0.985746	0.973211	4.71039e-05
XLOC_007311	0.905043	0.936386	0.000613264
XLOC_007362	0.662038	0.720356	0.0438457
XLOC_007480	0.993374	0.990684	2.00717e-06
XLOC_007711	0.866966	0.890236	0.00303994
XLOC_007712	0.966914	0.9856	7.38479e-06
XLOC_007718	0.939191	0.945968	0.000378558
XLOC_007724	0.984149	0.977656	2.74235e-05
XLOC_007780	0.930631	0.905553	0.00195983
XLOC_007782	0.941646	0.924643	0.00101028
XLOC_007851	0.954954	0.969455	6.9622e-05	Mpdz
XLOC_007905	0.87917	0.896767	0.00254181	Syt11
XLOC_007909	0.879011	0.892791	0.00283822	Lrrc71
XLOC_007920	0.805736	0.844257	0.00837543	acer1
XLOC_007960	0.945726	0.962411	0.000129062	unknown
XLOC_008070	0.835155	0.876638	0.00426984	PDZD2
XLOC_008071	0.96937	0.974425	4.10237e-05	IL16
XLOC_008071	0.96937	0.974425	4.10237e-05	PDZD2
XLOC_008114	0.892544	0.921622	0.00113406	NTRK2
XLOC_008115	0.921025	0.928263	0.00087399	NTRK2
XLOC_008133	0.956649	0.939676	0.000524276	Bo17
XLOC_008137	0.965819	0.978207	2.54558e-05	EFNA3
XLOC_008137	0.965819	0.978207	2.54558e-05	unknown
XLOC_008197	0.972302	0.979083	2.25217e-05	LINGO1
XLOC_008233	0.926668	0.942338	0.000458815	Tln2
XLOC_008239	0.913695	0.937827	0.00057314	MYO1E
XLOC_008247	0.894131	0.91033	0.00168346	CNGB1
XLOC_008247	0.894131	0.91033	0.00168346	Map1a
XLOC_008272	0.874947	0.867097	0.00529927	unknown
XLOC_008297	0.875157	0.911417	0.00162438	Dab1
XLOC_008343	0.949314	0.949112	0.000316994	unknown
XLOC_008359	0.96197	0.964905	0.000105239	Slc25a42
XLOC_008434	0.911783	0.879492	0.00398924	MAN2A1
XLOC_008453	0.951724	0.937323	0.000586983
XLOC_008662	0.908119	0.938586	0.000552739
XLOC_008688	0.94436	0.951924	0.000267874
XLOC_008917	0.902669	0.892177	0.00288589
XLOC_009055	0.774774	0.76104	0.0282911
XLOC_009069	0.934425	0.950466	0.000292662
XLOC_009070	0.982866	0.969881	6.67735e-05
XLOC_009141	0.885722	0.885975	0.00339656	Ddr2
XLOC_009141	0.885722	0.885975	0.00339656	Vsig2
XLOC_009247	0.923947	0.905385	0.00197006	SLC2A11
XLOC_009269	0.891205	0.888792	0.00315791	SFSWAP
XLOC_009273	0.951767	0.926089	0.000954294
XLOC_009284	0.98405	0.97841	2.4754e-05	Muc19
XLOC_009285	0.882951	0.87505	0.00443134	sez6
XLOC_009299	0.970157	0.954903	0.000221607	SLC25A1
XLOC_009373	0.969369	0.965697	9.83324e-05	txn
XLOC_009483	0.84394	0.861423	0.00598064	PIPOX
XLOC_009511	0.928221	0.928498	0.00086557	c3ar1
XLOC_009512	0.865703	0.889808	0.00307459	c3ar1
XLOC_009595	0.996045	0.989819	2.61819e-06
XLOC_009648	0.797297	0.810418	0.0147044
XLOC_009656	0.914274	0.897855	0.00246444
XLOC_009806	0.885627	0.912638	0.00155961
XLOC_009868	0.628574	0.702495	0.0520154
XLOC_009894	0.91328	0.908532	0.00178431
XLOC_009895	0.999633	0.993186	7.87035e-07
XLOC_009935	0.792994	0.804715	0.0159981
XLOC_010081	0.909516	0.929092	0.000844591
XLOC_010341	0.860953	0.847703	0.00785304	ZNF469
XLOC_010361	0.975265	0.965781	9.76136e-05	gna0
XLOC_010361	0.975265	0.965781	9.76136e-05	GNAO1
XLOC_010361	0.975265	0.965781	9.76136e-05	Guanine
XLOC_010411	0.94135	0.930283	0.000803466	FA2H
XLOC_010445	0.896554	0.875412	0.00439416	Rhbdd1
XLOC_010462	0.581396	0.577616	0.133754	unknown
XLOC_010462	0.581396	0.577616	0.133754	ZAN
XLOC_010467	0.934567	0.915307	0.0014239	SCGN
XLOC_010471	0.960803	0.96201	0.000133197
XLOC_010472	0.93844	0.933479	0.000699669	ANKMY1
XLOC_010472	0.93844	0.933479	0.000699669	unknown
XLOC_010479	0.926237	0.914424	0.00146789
XLOC_010512	0.937305	0.946475	0.000368147
XLOC_010533	0.963909	0.949923	0.00030227
XLOC_010571	0.917435	0.943613	0.000429462	LRRK2
XLOC_010590	0.920991	0.927556	0.000899584
XLOC_010656	0.986606	0.985061	8.2417e-06	Neto2
XLOC_010702	0.804911	0.832015	0.0104079	DEDD
XLOC_010712	0.922465	0.929567	0.000828003	SOX21
XLOC_010740	0.907445	0.9255	0.000976838
XLOC_010776	0.692538	0.734639	0.0379107
XLOC_010823	0.86842	0.887812	0.0032397
XLOC_010835	0.951646	0.934123	0.000679882
XLOC_010905	0.868261	0.882941	0.00366625
XLOC_011011	0.978309	0.985874	6.97185e-06
XLOC_011015	0.981015	0.969586	6.87396e-05
XLOC_011061	0.998085	0.990626	2.04452e-06
XLOC_011134	0.944277	0.937068	0.000594065
XLOC_011455	0.933813	0.945055	0.000397781	BFSP1
XLOC_011474	0.959285	0.959134	0.000165428	Kcng3
XLOC_011482	0.957635	0.95047	0.000292597	VIT
XLOC_011620	0.970612	0.96265	0.00012664	KCNK1
XLOC_011648	0.831774	0.863093	0.00577458	DISP1
XLOC_011698	0.959046	0.962744	0.000125689	TTC27
XLOC_011710	0.936544	0.942117	0.000464036	PCSK2
XLOC_011738	0.938354	0.932514	0.000730035	CFL2
XLOC_011738	0.938354	0.932514	0.000730035	Rrbp1
XLOC_011744	0.977313	0.974392	4.11782e-05	ism1
XLOC_011764	0.957918	0.969619	6.85186e-05	Lrrc74a
XLOC_011814	0.98138	0.982158	1.40093e-05
XLOC_011847	0.988816	0.990694	2.00083e-06	ORF73
XLOC_011848	0.970043	0.972713	4.97582e-05	ORF73
XLOC_011877	0.912324	0.908026	0.00181335	PELI2
XLOC_011891	0.958093	0.943671	0.000428155	relb
XLOC_011908	0.811452	0.856106	0.00666776
XLOC_011939	0.784085	0.841688	0.00877885
XLOC_012040	0.932989	0.947437	0.00034889
XLOC_012057	0.887465	0.887539	0.00326268
XLOC_012320	0.93016	0.941704	0.000473885
XLOC_012411	0.992209	0.990895	1.87432e-06
XLOC_012459	0.945686	0.966386	9.25706e-05
XLOC_012565	0.81963	0.804049	0.0161538
XLOC_012566	0.925026	0.937414	0.000584458
XLOC_012610	0.964912	0.96119	0.000141924
XLOC_012613	0.850025	0.85445	0.00689169	PIK3CG
XLOC_012625	0.949014	0.933591	0.000696214	dhtkd1
XLOC_012646	0.948511	0.940417	0.00050547	Slc38a2
XLOC_012655	0.937937	0.93194	0.000748475	Gpr37
XLOC_012690	0.935798	0.931687	0.000756704	Dyrk2
XLOC_012727	0.97276	0.979607	2.08794e-05
XLOC_012728	0.975493	0.960598	0.000148448	Neuronal-glial
XLOC_012728	0.975493	0.960598	0.000148448	NFASC
XLOC_012728	0.975493	0.960598	0.000148448	Nrcam
XLOC_012749	0.932691	0.925611	0.000972557	AASS
XLOC_012846	0.960753	0.966746	8.96527e-05	MAPKAPK2
XLOC_012875	0.933546	0.927593	0.00089824	Grm3
XLOC_012922	0.965727	0.979695	2.06119e-05	LRRN1
XLOC_012932	0.967442	0.948568	0.000327139	Srgap1
XLOC_012953	0.921171	0.935448	0.000640316	MDM1
XLOC_012953	0.921171	0.935448	0.000640316	TSPAN12
XLOC_012963	0.870663	0.870391	0.00492768	AMPD2
XLOC_013133	0.951662	0.965889	9.67067e-05
XLOC_013141	0.971591	0.97789	2.65767e-05
XLOC_013149	0.917203	0.919188	0.00124072
XLOC_013339	0.886318	0.912573	0.00156301
XLOC_013446	0.906557	0.892466	0.00286338	RHBDF1
XLOC_013573	0.912807	0.911542	0.00161765	COL14A1
XLOC_013585	0.86773	0.873599	0.0045823	SDC4
XLOC_013609	0.960339	0.972535	5.07353e-05	NDUFA2
XLOC_013609	0.960339	0.972535	5.07353e-05	VPS33A
XLOC_013619	0.990214	0.986862	5.61375e-06	BAIAP3
XLOC_013619	0.990214	0.986862	5.61375e-06	P4HB
XLOC_013635	0.970637	0.96311	0.000122061
XLOC_013637	0.905249	0.915999	0.00139002	GGA1
XLOC_013679	0.955577	0.965407	0.000100824	CYTH2
XLOC_013680	0.940226	0.930857	0.000784127
XLOC_013727	0.868206	0.884979	0.0034836	Abcc6
XLOC_013727	0.868206	0.884979	0.0034836	Pkd1l2
XLOC_013756	0.930768	0.921651	0.00113284	ABCC1
XLOC_013756	0.930768	0.921651	0.00113284	ABCC3
XLOC_013794	0.909064	0.917797	0.00130447
XLOC_013795	0.963013	0.945576	0.000386731	Gipr
XLOC_013998	0.921444	0.928286	0.000873178	Mapk8ip3
XLOC_013998	0.921444	0.928286	0.000873178	Spag9
XLOC_014014	0.904873	0.912866	0.00154768	HID1
XLOC_014038	0.946978	0.953103	0.00024887
XLOC_014094	0.887228	0.885775	0.00341391	RNF213
XLOC_014396	0.851224	0.857036	0.00654417
XLOC_014411	0.950024	0.957548	0.00018523
XLOC_014412	0.955974	0.974883	3.88733e-05
XLOC_014414	0.843186	0.856194	0.00665599
XLOC_014415	0.97788	0.978098	2.58352e-05
XLOC_014418	0.891375	0.901725	0.00220137
XLOC_014533	0.613548	0.662471	0.0734399
XLOC_014545	0.87808	0.885004	0.0034814
XLOC_014620	0.983977	0.975731	3.50869e-05
XLOC_014621	0.99802	0.989852	2.5931e-06
XLOC_014622	0.95042	0.954848	0.000222402
XLOC_014690	0.869273	0.900395	0.00228963
XLOC_014762	0.907261	0.892639	0.00284993	TACR3
XLOC_014803	0.969125	0.968757	7.44706e-05	Ccdc110
XLOC_014816	0.870733	0.872321	0.00471797	UNC5C
XLOC_014825	0.923423	0.920823	0.00116836	CASP7
XLOC_014838	0.940191	0.942965	0.000444225	Pcdh15
XLOC_014858	0.863485	0.862359	0.00586465
XLOC_014862	0.907234	0.933216	0.000707845	P4ha1
XLOC_014883	0.9831	0.969473	6.95034e-05	ATOH1
XLOC_014897	0.962263	0.943827	0.000424666	CXXC5
XLOC_014902	0.612922	0.670854	0.0685888	PRSS12
XLOC_014911	0.968123	0.968797	7.41867e-05	Drgx
XLOC_014919	0.959865	0.944381	0.000412405	Slc4a4
XLOC_014932	0.921706	0.935539	0.000637677	Gfpt1
XLOC_014987	0.875913	0.876831	0.00425046	bmp1
XLOC_015001	0.970968	0.969136	7.18074e-05	LIPM
XLOC_015006	0.943879	0.939591	0.000526453	Sars
XLOC_015044	0.913533	0.912709	0.00155588	Synuclein
XLOC_015159	0.902359	0.940196	0.000511034
XLOC_015399	0.967463	0.984872	8.55789e-06
XLOC_015402	0.97727	0.963039	0.00012276
XLOC_015486	0.955067	0.976031	3.38098e-05
XLOC_015489	0.971276	0.973642	4.4882e-05
XLOC_015558	0.925852	0.953561	0.000241731
XLOC_015567	0.908684	0.909646	0.00172141
XLOC_015568	0.974025	0.968866	7.36969e-05
XLOC_015569	0.991536	0.981337	1.60254e-05
XLOC_015732	0.96258	0.947107	0.000355424	IDH3A
XLOC_015794	0.923993	0.954066	0.000234023	FBP1
XLOC_015804	0.900496	0.917003	0.00134179	S100P
XLOC_015835	0.772766	0.788774	0.0199856
XLOC_015891	0.954802	0.948651	0.000325579	GPR98
XLOC_015937	0.967828	0.964645	0.000107571	ADAMTS7
XLOC_015958	0.97791	0.981015	1.68652e-05	PRR16
XLOC_016118	0.896833	0.916437	0.00136886
XLOC_016137	0.903398	0.913265	0.00152697
XLOC_016139	0.90824	0.903033	0.00211678
XLOC_016243	0.93528	0.956825	0.000194747
XLOC_016437	0.969138	0.955676	0.000210529
XLOC_016463	0.798871	0.853604	0.00700782
XLOC_016599	0.879571	0.905619	0.00195582	PARVB
XLOC_016605	0.874152	0.875584	0.00437663	RAB30
XLOC_016649	0.981349	0.988957	3.33909e-06	SHANK2
XLOC_016649	0.981349	0.988957	3.33909e-06	Shank3
XLOC_016694	0.96785	0.955479	0.00021332	calub
XLOC_016694	0.96785	0.955479	0.00021332	Fbxo47
XLOC_016698	0.92185	0.928028	0.000882437	St5
XLOC_016699	0.925788	0.930517	0.000795556	St5
XLOC_016703	0.898996	0.905014	0.00199274
XLOC_016709	0.977715	0.967422	8.43381e-05	KIAA1549L
XLOC_016710	0.936197	0.91799	0.00129552	KIAA1549L
XLOC_016726	0.964631	0.944321	0.000413717	Agbl2
XLOC_016726	0.964631	0.944321	0.000413717	fumD
XLOC_016748	0.984609	0.984411	9.36111e-06	PLOD2
XLOC_016816	0.960515	0.942427	0.000456722	MUC5AC
XLOC_016876	0.971348	0.970753	6.11786e-05	Creb3l1
XLOC_016907	0.86519	0.858449	0.0063591
XLOC_016909	0.949619	0.955573	0.000211979	SYT10
XLOC_016909	0.949619	0.955573	0.000211979	SYT9
XLOC_016912	0.714637	0.746819	0.0332584	DRD4
XLOC_017067	0.967405	0.979889	2.00296e-05
XLOC_017261	0.956243	0.939615	0.000525846
XLOC_017382	0.936846	0.916929	0.00134533
XLOC_017390	0.94675	0.928425	0.000868185
XLOC_017447	0.944226	0.944813	0.000402997
XLOC_017448	0.998085	0.990626	2.04452e-06
XLOC_017481	0.729217	0.750483	0.0319313	IGFBPL1
XLOC_017481	0.729217	0.750483	0.0319313	unknown
XLOC_017514	0.960376	0.938569	0.0005532
XLOC_017530	0.872944	0.91376	0.00150156	GRP-1
XLOC_017567	0.824697	0.808722	0.015082	OSBP2
XLOC_017589	0.977849	0.966554	9.12019e-05	XPO7
XLOC_017594	0.84357	0.839667	0.00910468	TLX1
XLOC_017600	0.997286	0.993824	5.86341e-07	unknown
XLOC_017620	0.945947	0.927024	0.000919199	Trim14
XLOC_017660	0.903556	0.913567	0.00151143	Sh3pxd2a
XLOC_017660	0.903556	0.913567	0.00151143	SH3PXD2B
XLOC_017680	0.956851	0.952495	0.00025855	ATF4
XLOC_017688	0.979355	0.965434	0.000100587	DPYSL2
XLOC_017730	0.953082	0.962432	0.000128852	Hs3st5
XLOC_017823	0.951977	0.954374	0.000229399	unknown
XLOC_017857	0.916861	0.925112	0.000991887	GFRA1
XLOC_017857	0.916861	0.925112	0.000991887	GFRA2
XLOC_017860	0.669429	0.741164	0.0353724
XLOC_017915	0.884398	0.892363	0.00287135
XLOC_017955	0.926041	0.900052	0.00231275
XLOC_017976	0.943185	0.924829	0.00100294
XLOC_018064	0.98223	0.970027	6.58147e-05
XLOC_018067	0.956456	0.93347	0.000699949
XLOC_018068	0.955261	0.940094	0.000513604
XLOC_018069	0.992723	0.982082	1.4189e-05
XLOC_018131	0.976681	0.967055	8.72017e-05
XLOC_018264	0.987771	0.975645	3.54579e-05
XLOC_018266	0.963325	0.966395	9.25012e-05
XLOC_018267	0.900206	0.882715	0.00368687
XLOC_018331	0.978362	0.987716	4.5919e-06
XLOC_018527	0.928394	0.916801	0.00135141	ZEB2
XLOC_018535	0.975499	0.984936	8.44906e-06	CDK5R1
XLOC_018598	0.904109	0.890904	0.00298636	Tmem245
XLOC_018617	0.945278	0.935238	0.000646492	COL28A1
XLOC_018699	0.666416	0.725965	0.0414526
XLOC_018718	0.890257	0.87988	0.00395198	PDIA5
XLOC_018728	0.828536	0.858238	0.0063865
XLOC_018730	0.902979	0.907479	0.00184513	ARHGAP15
XLOC_018731	0.963649	0.955279	0.000216173	ARHGAP15
XLOC_018777	0.82659	0.830792	0.0106267
XLOC_018795	0.879605	0.903856	0.00206468	TFCP2L1
XLOC_018897	0.965788	0.946912	0.000359308	Des
XLOC_018942	0.799301	0.840129	0.00902963
XLOC_019081	0.828011	0.836948	0.00955518
XLOC_019510	0.947143	0.935749	0.00063156	Gpr110
XLOC_019575	0.988646	0.986065	6.6943e-06	Fatty
XLOC_019581	0.976742	0.973275	4.67687e-05	khdrbs2
XLOC_019584	0.883237	0.84697	0.00796234	Ppdpf
XLOC_019591	0.989415	0.976726	3.09712e-05	Matn4
XLOC_019592	0.945059	0.926078	0.000954703	Matn4
XLOC_019614	0.936832	0.947783	0.000342148	Hivep3
XLOC_019645	0.973391	0.959521	0.000160823	Aard
XLOC_019702	0.907245	0.915434	0.00141763	GAREML
XLOC_019745	0.863663	0.871237	0.004835	ADCY8
XLOC_019746	0.940106	0.91999	0.00120489	ADCY5
XLOC_019746	0.940106	0.91999	0.00120489	ADCY8
XLOC_019747	0.93043	0.915446	0.00141707	ADCY5
XLOC_019755	0.936675	0.930288	0.000803288	COL14A1
XLOC_019787	0.97022	0.963903	0.000114424	TRPC4
XLOC_019813	0.943932	0.956827	0.000194715	PPP1R42
XLOC_019817	0.911884	0.921887	0.00112285	ASAP2
XLOC_019831	0.931268	0.943007	0.00044326	PLEC
XLOC_020087	0.864545	0.880693	0.00387472
XLOC_020105	0.915214	0.899027	0.00238274
XLOC_020110	0.839446	0.822295	0.0122259
XLOC_020178	0.876035	0.901057	0.00224544
XLOC_020420	0.983649	0.981367	1.59476e-05	As3mt
XLOC_020466	0.949475	0.930718	0.000788769	ABLIM1
XLOC_020483	0.902446	0.915619	0.00140856	SMOX
XLOC_020496	0.956269	0.950607	0.000290202	Ergic1
XLOC_020511	0.874486	0.896999	0.0025252	loxl2
XLOC_020511	0.874486	0.896999	0.0025252	loxl2b
XLOC_020511	0.874486	0.896999	0.0025252	unknown
XLOC_020629	0.858451	0.892429	0.00286621	Pnliprp1
XLOC_020643	0.900976	0.917879	0.00130064	C1qb
XLOC_020643	0.900976	0.917879	0.00130064	Entpd1
XLOC_020643	0.900976	0.917879	0.00130064	unknown
XLOC_020644	0.90214	0.907206	0.00186109	C1qb
XLOC_020661	0.963731	0.950458	0.00029281	coe3
XLOC_020661	0.963731	0.950458	0.00029281	ebf2-a
XLOC_020661	0.963731	0.950458	0.00029281	EBF3
XLOC_020663	0.920853	0.942633	0.000451898	gnrh2
XLOC_020698	0.965717	0.956252	0.000202516	CYP26C1
XLOC_021040	0.968624	0.968709	7.48083e-05
XLOC_021222	0.836289	0.881082	0.00383818
XLOC_021225	0.879649	0.900504	0.00228229
XLOC_021233	0.963774	0.955771	0.000209196
XLOC_021398	0.924885	0.91631	0.00137499	Brat1
XLOC_021398	0.924885	0.91631	0.00137499	SLC16A6
XLOC_021398	0.924885	0.91631	0.00137499	TPM4
XLOC_021398	0.924885	0.91631	0.00137499	unknown
XLOC_021427	0.946703	0.955259	0.000216457	GPRC5C
XLOC_021455	0.923054	0.939175	0.000537232	Kif19
XLOC_021456	0.922951	0.941739	0.000473053	Kif19
XLOC_021463	0.817252	0.808568	0.0151165	unknown
XLOC_021464	0.832897	0.831339	0.0105284	ANKFN1
XLOC_021464	0.832897	0.831339	0.0105284	unknown
XLOC_021486	0.977569	0.964894	0.00010534	unknown
XLOC_021489	0.960489	0.946987	0.000357807	Pitpnc1
XLOC_021489	0.960489	0.946987	0.000357807	unknown
XLOC_021532	0.959203	0.945596	0.000386306	MYH3
XLOC_021532	0.959203	0.945596	0.000386306	MYH7
XLOC_021533	0.932269	0.93309	0.00071179	MYH3
XLOC_021533	0.932269	0.93309	0.00071179	MYH7
XLOC_021588	0.966561	0.981747	1.49965e-05	SDK1
XLOC_021591	0.973111	0.979641	2.07751e-05	SDK2
XLOC_021610	0.97499	0.953114	0.000248691
XLOC_021622	0.998215	0.994212	4.82543e-07	unknown
XLOC_021629	0.907276	0.937708	0.000576411	alkbh5
XLOC_021648	0.92927	0.917008	0.00134158	Fam83g
XLOC_021649	0.980689	0.980914	1.71335e-05	Mmd2
XLOC_021867	0.862903	0.890539	0.00301555
XLOC_022068	0.945031	0.930209	0.000805981
XLOC_022072	0.982255	0.983067	1.19846e-05
XLOC_022095	0.932488	0.923389	0.00106051
XLOC_022096	0.868211	0.860189	0.00613592
XLOC_022111	0.859902	0.883667	0.00360051
XLOC_022189	0.883735	0.925549	0.000974934
XLOC_022251	0.891043	0.909197	0.00174655
XLOC_022281	0.977788	0.962495	0.000128203	PLEKHG4B
XLOC_022301	0.96327	0.964044	0.000113099
XLOC_022317	0.850732	0.83644	0.0096409	ZNRF2
XLOC_022365	0.955773	0.954876	0.000221996	Rnf31
XLOC_022435	0.964024	0.943875	0.000423588	Fhod3
XLOC_022437	0.886395	0.873705	0.00457119	DOK6
XLOC_022479	0.86234	0.879486	0.00398975	gpt2l
XLOC_022498	0.89215	0.888363	0.00319356	ZNF516
XLOC_022865	0.959724	0.97553	3.5961e-05
XLOC_022920	0.620675	0.670567	0.0687514
XLOC_022937	0.984842	0.986053	6.71118e-06
XLOC_023065	0.934336	0.914215	0.00147844	KIT
XLOC_023098	0.909536	0.914062	0.0014862	Gab1
XLOC_023110	0.63873	0.677214	0.065038
XLOC_023132	0.968323	0.948481	0.000328784	Dach1
XLOC_023132	0.968323	0.948481	0.000328784	Dach2
XLOC_023198	0.990024	0.976517	3.18088e-05	Lingo3
XLOC_023202	0.906613	0.929063	0.000845588
XLOC_023258	0.900288	0.908821	0.00176784	unknown
XLOC_023284	0.937005	0.940744	0.000497307	Gpm6b
XLOC_023285	0.870407	0.900655	0.0022722	Gpm6b
XLOC_023333	0.962474	0.938488	0.000555344	EDNRB
XLOC_023362	0.968797	0.984968	8.39566e-06	Atp10a
XLOC_023516	0.926048	0.936453	0.000611362
XLOC_023622	0.996045	0.989819	2.61819e-06
XLOC_023745	0.881262	0.8875	0.00326602
XLOC_023867	0.867238	0.883616	0.00360513
XLOC_023884	0.905047	0.936625	0.000606478	otud5
XLOC_023894	0.885804	0.892076	0.00289374	SRPK2
XLOC_023907	0.980507	0.978949	2.29565e-05	LRRN2
XLOC_023943	0.946016	0.929008	0.000847517	fam3c
XLOC_023978	0.916693	0.936393	0.000613055	Echs1
XLOC_023978	0.916693	0.936393	0.000613055	Frmd4a
XLOC_023998	0.840266	0.839216	0.00917847	RPL18A
XLOC_024036	0.919035	0.90462	0.00201702	Sars
XLOC_024038	0.783411	0.827895	0.011156	TSPAN33
XLOC_024052	0.831874	0.84377	0.00845097	KLF15
XLOC_024052	0.831874	0.84377	0.00845097	MED20
XLOC_024057	0.917884	0.915558	0.00141154
XLOC_024094	0.986574	0.992402	1.09044e-06	Fbln2
XLOC_024117	0.97335	0.982774	1.26133e-05	PIK3CG
XLOC_024191	0.883867	0.8987	0.00240536
XLOC_024423	0.914255	0.924918	0.000999476
XLOC_024475	0.90071	0.916342	0.00137342
XLOC_024544	0.936034	0.931513	0.0007624
XLOC_024607	0.914304	0.94169	0.000474222	btbd17
XLOC_024607	0.914304	0.94169	0.000474222	lppr5
XLOC_024609	0.915847	0.925564	0.000974378	btbd17
XLOC_024637	0.955563	0.930175	0.000807152	RPE65
XLOC_024660	0.855173	0.838415	0.00931046
XLOC_024678	0.899937	0.906182	0.00192188
XLOC_024728	0.951849	0.938328	0.00055962	Riboflavin-binding
XLOC_024749	0.915449	0.909738	0.00171623	St3gal3
XLOC_024770	0.909718	0.923153	0.00107014	SASH1
XLOC_024775	0.952415	0.959806	0.000157481
XLOC_024788	0.869412	0.847328	0.00790891	Lppr4
XLOC_024821	0.950567	0.951015	0.00028317	unknown
XLOC_024886	0.565621	0.549734	0.158088	TRIM14
XLOC_024930	0.946156	0.949088	0.000317446	Pigv
XLOC_024932	0.884034	0.898076	0.00244888
XLOC_025030	0.961786	0.957401	0.000187135
XLOC_025065	0.572562	0.634707	0.0909137
XLOC_025072	0.97487	0.976211	3.30588e-05
XLOC_025098	0.919029	0.924958	0.000997876
XLOC_025171	0.972249	0.980133	1.93118e-05
XLOC_025310	0.908343	0.930645	0.000791226
XLOC_025354	0.961761	0.961823	0.000135154
XLOC_025371	0.783206	0.810862	0.0146064	Trmt1l
XLOC_025371	0.783206	0.810862	0.0146064	wdr24
XLOC_025413	0.919792	0.95423	0.000231557	SH3GLB1
XLOC_025418	0.570319	0.596633	0.118442	SH3GLB2
XLOC_025437	0.93679	0.923567	0.00105327	CLIC5
XLOC_025459	0.948247	0.941692	0.000474174	Nmnat2
XLOC_025483	0.963924	0.944269	0.000414867	Col11a1
XLOC_025483	0.963924	0.944269	0.000414867	COL11A2
XLOC_025504	0.973654	0.986655	5.8823e-06	GPR144
XLOC_025519	0.924592	0.942489	0.000455271	VAV3
XLOC_025531	0.965575	0.950755	0.000287641	KIFAP3
XLOC_025566	0.905558	0.89663	0.00255173
XLOC_025644	0.703185	0.727931	0.040633
XLOC_025646	0.953883	0.946694	0.000363694	GSN
XLOC_025651	0.917884	0.898387	0.00242712	CEP350
XLOC_025651	0.917884	0.898387	0.00242712	sraP
XLOC_025679	0.978167	0.979254	2.19777e-05	AK5
XLOC_025687	0.949787	0.932057	0.000744691	surf4
XLOC_025814	0.995717	0.989631	2.7657e-06
XLOC_026007	0.943644	0.913568	0.00151141
XLOC_026032	0.826249	0.86936	0.00504219
XLOC_026037	0.833158	0.834292	0.0100086
XLOC_026086	0.888788	0.89995	0.00231961
XLOC_026117	0.90585	0.932762	0.000722139
XLOC_026151	0.864386	0.884278	0.00354576	atg2a
XLOC_026194	0.604633	0.644242	0.0846675	Sptbn1
XLOC_026319	0.712369	0.722967	0.0427218
XLOC_026330	0.907585	0.918012	0.00129449	Dync1h1
XLOC_026330	0.907585	0.918012	0.00129449	Hectd1
XLOC_026330	0.907585	0.918012	0.00129449	unknown
XLOC_026424	0.948998	0.943222	0.000438337	SEC23A
XLOC_026424	0.948998	0.943222	0.000438337	SEC23B
XLOC_026458	0.973452	0.97127	5.80167e-05	PLEKHG1
XLOC_026458	0.973452	0.97127	5.80167e-05	unknown
XLOC_026460	0.864707	0.860801	0.00605862	Fermt2
XLOC_026462	0.941822	0.951931	0.000267752	unknown
XLOC_026507	0.949904	0.943695	0.000427613
XLOC_026523	0.953503	0.960734	0.000146928
XLOC_026651	0.861277	0.881044	0.00384172
XLOC_026812	0.938499	0.923296	0.00106431
XLOC_026925	0.972777	0.967476	8.39269e-05
XLOC_026977	0.939575	0.95984	0.000157094
XLOC_026995	0.953634	0.959729	0.00015838	ECE2
XLOC_027041	0.967725	0.970368	6.36101e-05	GAB1
XLOC_027068	0.953852	0.950646	0.000289532	P4ha3
XLOC_027119	0.927422	0.933938	0.00068554	FHDC1
XLOC_027121	0.931892	0.927238	0.000911287	Trim2
XLOC_027130	0.844646	0.830291	0.0107169	unknown
XLOC_027193	0.918306	0.918402	0.0012765	GLRB
XLOC_027217	0.893452	0.884802	0.00349925	TRPC5
XLOC_027281	0.943178	0.926758	0.000929067	Mtmr6
XLOC_027406	0.926386	0.93595	0.000625746
XLOC_027421	0.583008	0.619076	0.101713
XLOC_027462	0.976807	0.976231	3.29766e-05
XLOC_027696	0.912065	0.94293	0.000445039
XLOC_027790	0.967042	0.957167	0.000190201	has2
XLOC_027827	0.91262	0.935615	0.000635447	Ghdc
XLOC_027838	0.809595	0.821206	0.0124414	Mgll
XLOC_027850	0.935747	0.945784	0.000382385	TEX264
XLOC_027853	0.870255	0.859967	0.006164	Porcn
XLOC_027853	0.870255	0.859967	0.006164	RIBC1
XLOC_027938	0.957503	0.959691	0.000158826	FYB
XLOC_028008	0.935602	0.913585	0.00151051	Cacna2d1
XLOC_028008	0.935602	0.913585	0.00151051	DHDDS
XLOC_028012	0.97464	0.970887	6.03514e-05	Bicd2
XLOC_028052	0.955671	0.956835	0.000194617	CADPS
XLOC_028132	0.974534	0.978017	2.61212e-05
XLOC_028205	0.896693	0.897279	0.00250519
XLOC_028238	0.844954	0.834514	0.00997024
XLOC_028362	0.876127	0.871729	0.00478169
XLOC_028369	0.680212	0.726822	0.0410943
XLOC_028523	0.989151	0.975472	3.62144e-05	IGFBP3
XLOC_028566	0.932278	0.926904	0.000923645	Spag16
XLOC_028602	0.994088	0.999218	1.19523e-09
XLOC_028646	0.9024	0.928612	0.00086154	SATB2
XLOC_028692	0.95195	0.955086	0.000218948	Upp1
XLOC_028733	0.963113	0.959358	0.00016276	ERBB4
XLOC_028742	0.939629	0.928835	0.000853626	Tmc2
XLOC_028761	0.991683	0.998486	8.67194e-09	ITGA5
XLOC_028764	0.910489	0.887199	0.00329146	sidkeyp-117h8.2
XLOC_028768	0.958994	0.949841	0.000303739	Lypd1
XLOC_028784	0.968336	0.967141	8.65241e-05	PTPN4
XLOC_028787	0.926868	0.934936	0.000655425
XLOC_028793	0.936048	0.948462	0.000329151	clasp1
XLOC_028793	0.936048	0.948462	0.000329151	clasp1b
XLOC_028922	0.812128	0.845656	0.0081608
XLOC_029001	0.906683	0.894108	0.00273769
XLOC_029150	0.744876	0.803815	0.0162086
XLOC_029230	0.951724	0.937323	0.000586983
XLOC_029431	0.938083	0.935234	0.000646615	Pak4
XLOC_029431	0.938083	0.935234	0.000646615	PLCB1
XLOC_029450	0.893227	0.866019	0.00542467	Ltbp1
XLOC_029450	0.893227	0.866019	0.00542467	LTBP2
XLOC_029523	0.871019	0.905514	0.00196221	Tmem63a
XLOC_029541	0.930634	0.921072	0.00115762	PPP1R13B
XLOC_029549	0.990227	0.986151	6.57159e-06
XLOC_029614	0.952009	0.956861	0.000194259	Ccdc88a
XLOC_029623	0.977706	0.968497	7.6326e-05	MDGA2
XLOC_029648	0.972413	0.967639	8.26844e-05	Ptpn14
XLOC_029670	0.731831	0.759768	0.0287154	Ptgdr
XLOC_029965	0.979311	0.994281	4.65546e-07
XLOC_030145	0.843163	0.870143	0.00495505
XLOC_030170	0.830911	0.838765	0.00925262
XLOC_030173	0.937458	0.92048	0.00118331
XLOC_030175	0.971325	0.952368	0.000260609
XLOC_030188	0.963922	0.964187	0.000111773	ift46
XLOC_030208	0.98536	0.974522	4.05624e-05	Adamts1
XLOC_030227	0.962014	0.948446	0.000329444	Stt3a
XLOC_030298	0.919782	0.939499	0.000528814	CDH2
XLOC_030351	0.835403	0.823591	0.0119729
XLOC_030354	0.952115	0.946648	0.000364637	TMEM45B
XLOC_030360	0.864486	0.843974	0.00841923	PLA1A
XLOC_030364	0.796144	0.808448	0.0151435	Fam21
XLOC_030378	0.925316	0.936485	0.000610454	Igsf11
XLOC_030399	0.956741	0.956507	0.000199039	unknown
XLOC_030441	0.837325	0.85922	0.00625956
XLOC_030504	0.861676	0.83639	0.00964931
XLOC_030508	0.949744	0.964729	0.000106813
XLOC_030512	0.898339	0.889566	0.00309432
XLOC_030591	0.877911	0.918023	0.00129398
XLOC_030665	0.829044	0.868967	0.00508617
XLOC_030769	0.870319	0.841859	0.00875155
XLOC_030781	0.868768	0.878088	0.00412568
XLOC_030947	0.910656	0.937966	0.000569377	ADAM10
XLOC_030979	0.956101	0.950522	0.000291692	CTSL
XLOC_030993	0.928872	0.941274	0.000484299	VPS13A
XLOC_030993	0.928872	0.941274	0.000484299	Vps13c
XLOC_031026	0.956883	0.94859	0.000326736	unknown
XLOC_031055	0.946795	0.933439	0.000700906	Arrdc3
XLOC_031074	0.948149	0.947286	0.000351869	Sema4c
XLOC_031074	0.948149	0.947286	0.000351869	Sema4f
XLOC_031099	0.876021	0.884751	0.00350374	unknown
XLOC_031190	0.68983	0.666715	0.0709595
XLOC_031247	0.931965	0.947331	0.000350993
XLOC_031258	0.966473	0.971415	5.71486e-05	Sema4c
XLOC_031258	0.966473	0.971415	5.71486e-05	Sema4f
XLOC_031324	0.901333	0.898738	0.00240273
XLOC_031511	0.692927	0.735975	0.0373824
XLOC_031594	0.95675	0.965938	9.62901e-05
XLOC_031595	0.844011	0.854714	0.0068556
XLOC_031610	0.923277	0.926472	0.000939806
XLOC_031614	0.897657	0.89274	0.00284211
XLOC_031635	0.960946	0.968063	7.94953e-05
XLOC_031638	0.963	0.950178	0.000297744
XLOC_031762	0.852238	0.824495	0.0117982
XLOC_031765	0.904295	0.93782	0.000573332	Dse
XLOC_031855	0.955894	0.950605	0.000290249	Anxa3
XLOC_031958	0.816253	0.842192	0.00869874
XLOC_032003	0.890954	0.867587	0.00524288
XLOC_032045	0.932496	0.924858	0.00100181
XLOC_032171	0.839594	0.862445	0.00585406
XLOC_032238	0.879106	0.873494	0.00459332	DHRS7
XLOC_032248	0.853053	0.865439	0.00549289	TGM1
XLOC_032260	0.938774	0.910108	0.00169571	mc4r
XLOC_032262	0.866876	0.842736	0.00861282	cdh2-a
XLOC_032344	0.990678	0.983157	1.1795e-05	CadN
XLOC_032345	0.977844	0.961741	0.000136015	CadN
XLOC_032401	0.936176	0.957374	0.000187482	FAM65A
XLOC_032442	0.834593	0.849999	0.00751684	unknown
XLOC_032519	0.704756	0.679605	0.0637316	infB
XLOC_032597	0.986922	0.981428	1.57918e-05
XLOC_032660	0.827309	0.862997	0.00578637
XLOC_032700	0.722017	0.784326	0.0211984
XLOC_032783	0.888263	0.876544	0.00427928
XLOC_032824	0.995971	0.989634	2.76318e-06
XLOC_032878	0.914853	0.912664	0.0015582
XLOC_032939	0.965648	0.950092	0.000299253	TBC1D13
XLOC_032941	0.891683	0.917464	0.00132004
XLOC_033019	0.923978	0.944506	0.000409667	Rgs3
XLOC_033019	0.923978	0.944506	0.000409667	unknown
XLOC_033024	0.916911	0.928362	0.000870444	Akna
XLOC_033084	0.951452	0.927627	0.000896995	B3GNT7
XLOC_033109	0.926814	0.93717	0.000591218	Gpsm2
XLOC_033168	0.551604	0.537266	0.169695
XLOC_033483	0.707638	0.745171	0.0338664	TSPEAR
XLOC_033504	0.86741	0.903181	0.00210738
XLOC_033516	0.949943	0.95662	0.000197495	MYO10
XLOC_033522	0.704091	0.736117	0.0373265
XLOC_033532	0.960574	0.962758	0.000125552
XLOC_033539	0.969684	0.970692	6.15634e-05	DHRS9
XLOC_033549	0.959657	0.94806	0.000336796	hox-delta3
XLOC_033552	0.913358	0.930873	0.000783596	hox-delta2
XLOC_033580	0.890084	0.915269	0.00142575	Plekhm1
XLOC_033616	0.903494	0.915191	0.00142966
XLOC_033636	0.772648	0.806782	0.0155212
XLOC_033690	0.965201	0.952095	0.000265061	Adcy5
XLOC_033690	0.965201	0.952095	0.000265061	Sema5b
XLOC_033690	0.965201	0.952095	0.000265061	tmem198
XLOC_033703	0.925242	0.941936	0.000468324	tmem163
XLOC_033711	0.943186	0.959554	0.000160431
XLOC_033727	0.966446	0.959018	0.000166835	DIP2C
XLOC_033766	0.916101	0.924025	0.00103482	Ikzf4
XLOC_033868	0.746743	0.787129	0.0204289
XLOC_033884	0.86277	0.874165	0.00452299
XLOC_034085	0.671317	0.700849	0.0528108
XLOC_034103	0.937171	0.930623	0.000791979
XLOC_034149	0.994769	0.985825	7.04571e-06
XLOC_034229	0.969129	0.974943	3.85944e-05	rasgrp1
XLOC_034229	0.969129	0.974943	3.85944e-05	RASGRP3
XLOC_034234	0.917294	0.937724	0.000575972
XLOC_034309	0.891092	0.887551	0.00326164	Ccdc88a
XLOC_034343	0.879865	0.891703	0.00292301	UGP2
XLOC_034348	0.990185	0.9752	3.74281e-05	CEP170
XLOC_034348	0.990185	0.9752	3.74281e-05	cep170b
XLOC_034372	0.899333	0.931362	0.000767354	Plch1
XLOC_034403	0.888428	0.901723	0.00220151	TPP1
XLOC_034403	0.888428	0.901723	0.00220151	yipf3
XLOC_034421	0.912264	0.933623	0.000695209	NPAS3
XLOC_034470	0.943616	0.934734	0.000661462	Plek2
XLOC_034775	0.902584	0.926684	0.000931862
XLOC_034790	0.931102	0.932231	0.0007391
XLOC_034791	0.969333	0.973718	4.44979e-05
XLOC_034794	0.961444	0.967796	8.14897e-05
XLOC_034812	0.865611	0.836501	0.00963057
XLOC_034836	0.926618	0.94858	0.000326908
XLOC_035036	0.90258	0.906224	0.00191934	RASD1
XLOC_035037	0.913251	0.942433	0.000456582	RASD1
XLOC_035068	0.951868	0.959849	0.00015699	SLC9A3R2
XLOC_035074	0.918348	0.935135	0.000649544	HS3ST3A1
XLOC_035075	0.899696	0.904261	0.00203931
XLOC_035135	0.968811	0.95718	0.000190029	MATN3
XLOC_035141	0.687653	0.726772	0.0411148	DNASE1
XLOC_035141	0.687653	0.726772	0.0411148	Tmc7
XLOC_035182	0.866117	0.884978	0.00348375	sil1
XLOC_035210	0.868982	0.898053	0.00245046	SNN
XLOC_035225	0.915218	0.905507	0.00196263	unknown
XLOC_035315	0.926568	0.903188	0.0021069	SDK2
XLOC_035328	0.574522	0.651647	0.0799945
XLOC_035348	0.692832	0.693313	0.056545	GUCY2D
XLOC_035432	0.923487	0.93924	0.000535543
XLOC_035473	0.812198	0.846806	0.00798693
XLOC_035483	0.928098	0.941471	0.000479502
XLOC_035552	0.886855	0.877439	0.00418987
XLOC_035596	0.979435	0.973097	4.77032e-05
XLOC_035597	0.832663	0.872252	0.00472541
XLOC_035774	0.930187	0.927676	0.000895208
XLOC_035846	0.940601	0.963472	0.000118529
XLOC_035849	0.97194	0.969832	6.7096e-05
XLOC_035883	0.892476	0.904916	0.00199875	unknown
XLOC_035958	0.893633	0.906826	0.0018835	Dtx2
XLOC_035958	0.893633	0.906826	0.0018835	Dtx4
XLOC_036056	0.974489	0.969291	7.07436e-05	MMP17
XLOC_036099	0.941838	0.961526	0.000138301
XLOC_036101	0.98504	0.975056	3.80791e-05	Embryonic
XLOC_036102	0.993047	0.992052	1.24759e-06
XLOC_036104	0.930279	0.938552	0.000553646	RTN4R
XLOC_036104	0.930279	0.938552	0.000553646	Rtn4rl1
XLOC_036113	0.949243	0.964174	0.000111892	MMP13
XLOC_036310	0.500568	0.483333	0.224999
XLOC_036479	0.726987	0.756227	0.0299173
XLOC_036660	0.858213	0.850445	0.00745262	AGMAT
XLOC_036668	0.829528	0.830366	0.0107035	CFAP74
XLOC_036668	0.829528	0.830366	0.0107035	MOXD1
XLOC_036671	0.966054	0.963565	0.000117644	MOXD1
XLOC_036723	0.644643	0.702622	0.0519541
XLOC_036724	0.948788	0.951041	0.00028271	Rap1gap
XLOC_036724	0.948788	0.951041	0.00028271	TMPRSS15
XLOC_036762	0.905644	0.90333	0.00209789	DTX3
XLOC_036788	0.789996	0.816545	0.0133898
XLOC_036824	0.906905	0.904944	0.00199708	KAZN
XLOC_036896	0.919458	0.941853	0.000470302	unknown
XLOC_036939	0.946978	0.953103	0.00024887
XLOC_036981	0.921497	0.948271	0.000332769	Rcc2
XLOC_037035	0.983612	0.985474	7.57926e-06
XLOC_037049	0.885533	0.870201	0.00494869
XLOC_037091	0.813906	0.831539	0.0104927
XLOC_037092	0.942884	0.942687	0.000450663
XLOC_037093	0.899976	0.903319	0.00209862
XLOC_037134	0.950889	0.936207	0.000618371
XLOC_037415	0.950964	0.97596	3.41097e-05	Csmd3
XLOC_037446	0.930344	0.930445	0.000797977	Slc18b1
XLOC_037536	0.993317	0.98461	9.00787e-06
XLOC_037896	0.929294	0.945206	0.000394572	Crim1
XLOC_037902	0.923993	0.895389	0.00264218
XLOC_037931	0.866457	0.875267	0.00440905	unknown
XLOC_037959	0.91331	0.896625	0.00255206	Cd22
XLOC_037961	0.941802	0.968124	7.90456e-05	REEP1
XLOC_038013	0.947829	0.953387	0.000244435	BLNK
XLOC_038065	0.934936	0.918825	0.00125715	Chac2
XLOC_038147	0.975167	0.988607	3.66549e-06
XLOC_038148	0.983814	0.994648	3.81788e-07	TGFB2
XLOC_038186	0.967903	0.954768	0.000223584	LRAT
XLOC_038188	0.901527	0.910988	0.00164752	MPP5
XLOC_038188	0.901527	0.910988	0.00164752	mpp5a
XLOC_038188	0.901527	0.910988	0.00164752	PBLD
XLOC_038188	0.901527	0.910988	0.00164752	R3hcc1l
XLOC_038287	0.988522	0.977123	2.94191e-05
XLOC_038288	0.986594	0.991753	1.39365e-06
XLOC_038289	0.990152	0.996142	1.43088e-07
XLOC_038323	0.912305	0.935133	0.000649586
XLOC_038324	0.836074	0.864162	0.00564511
XLOC_038349	0.991136	0.9961	1.47916e-07
XLOC_038649	0.951724	0.937323	0.000586983
XLOC_038662	0.964233	0.962049	0.000132786	SLC35A2
XLOC_038720	0.932262	0.942112	0.000464153	Cish
XLOC_038725	0.885531	0.908978	0.00175894
XLOC_038778	0.8819	0.920127	0.00119881	TREX1
XLOC_038853	0.857158	0.849755	0.00755218	RAB7A
XLOC_038855	0.904818	0.901587	0.00221043	Pnck
XLOC_038873	0.956899	0.946673	0.000364118	HSP90B1
XLOC_038889	0.894338	0.91057	0.0016703	WNT7B
XLOC_038890	0.971782	0.968433	7.67877e-05	Red-sensitive
XLOC_038893	0.921159	0.920422	0.00118584	ift122
XLOC_038916	0.948676	0.958692	0.000170797	CAV1
XLOC_038921	0.942543	0.936472	0.000610817	Praf2
XLOC_039068	0.948685	0.956421	0.000200208
XLOC_039090	0.909885	0.92321	0.00106781
XLOC_039123	0.816544	0.836525	0.00962643
XLOC_039142	0.917373	0.887716	0.00324776
XLOC_039189	0.993633	0.983697	1.07018e-05
XLOC_039191	0.959686	0.974215	4.20366e-05
XLOC_039354	0.958788	0.963553	0.000117755	Ptprd
XLOC_039354	0.958788	0.963553	0.000117755	Ptprs
XLOC_039355	0.93181	0.932759	0.00072223	PTPRS
XLOC_039359	0.914786	0.937199	0.0005904	Dock7
XLOC_039360	0.887176	0.902988	0.00211965	DOCK7
XLOC_039413	0.982102	0.987453	4.89141e-06	trabd2b
XLOC_039414	0.956806	0.94439	0.000412193
XLOC_039461	0.570099	0.613187	0.105963
XLOC_039464	0.948882	0.93645	0.00061143	JUN
XLOC_039476	0.982986	0.972481	5.10299e-05	NPR1
XLOC_039477	0.95375	0.936621	0.00060661	NPR1
XLOC_039487	0.952667	0.932293	0.000737086	CNN3
XLOC_039497	0.955768	0.942359	0.00045831	MKNK2
XLOC_039524	0.856845	0.887057	0.00330359	Spef2
XLOC_039547	0.966205	0.961781	0.000135594
XLOC_039548	0.988521	0.977263	2.88889e-05
XLOC_039571	0.883574	0.872986	0.00464708	Fcho2
XLOC_039574	0.89207	0.914493	0.00146444	Elavl2
XLOC_039609	0.884175	0.890934	0.00298391	mad2l2
XLOC_039673	0.939647	0.956739	0.000195894
XLOC_039803	0.78606	0.838643	0.00927281
XLOC_039806	0.905178	0.909522	0.00172831
XLOC_039811	0.884179	0.893364	0.00279421
XLOC_039820	0.950751	0.932827	0.000720085
XLOC_039876	0.939314	0.938574	0.000553059
XLOC_040033	0.939624	0.941259	0.000484658	Rapgef2
XLOC_040033	0.939624	0.941259	0.000484658	RAPGEF6
XLOC_040041	0.831321	0.867521	0.00525049
XLOC_040048	0.957366	0.971256	5.80964e-05	Fnip1
XLOC_040054	0.976314	0.967889	8.07924e-05	Ank3
XLOC_040054	0.976314	0.967889	8.07924e-05	unknown
XLOC_040080	0.942111	0.942265	0.000460537	Alcohol
XLOC_040080	0.942111	0.942265	0.000460537	metap1
XLOC_040133	0.937959	0.920447	0.00118474	unknown
XLOC_040134	0.96279	0.952763	0.000254256	unknown
XLOC_040170	0.937192	0.963186	0.000121315
XLOC_040222	0.878486	0.88784	0.00323735	unknown
XLOC_040260	0.812317	0.815754	0.0135553	Prdm5
XLOC_040340	0.972262	0.977475	2.80904e-05
XLOC_040352	0.874884	0.861754	0.00593942
XLOC_040362	0.86667	0.883812	0.00358744
XLOC_040426	0.925043	0.926564	0.000936339
XLOC_040503	0.70476	0.732822	0.0386368
XLOC_040702	0.962942	0.960994	0.000144056	NFATC1
XLOC_040702	0.962942	0.960994	0.000144056	NFATC4
XLOC_040748	0.889268	0.912478	0.00156795
XLOC_040765	0.681167	0.674521	0.0665278	mcm4-b
XLOC_040765	0.681167	0.674521	0.0665278	Tmem189
XLOC_040772	0.91446	0.940606	0.000500754
XLOC_040786	0.896302	0.900345	0.00229294	HERPUD1
XLOC_040864	0.966061	0.95801	0.000179303
XLOC_041137	0.921655	0.938292	0.0005606
XLOC_041185	0.667398	0.707993	0.0494107
XLOC_041275	0.847419	0.874946	0.00444201
XLOC_041398	0.94027	0.964606	0.000107929	unknown
XLOC_041471	0.951355	0.939639	0.000525211	unknown
XLOC_041498	0.904467	0.931979	0.000747218	UNC13A
XLOC_041500	0.940864	0.946362	0.000370433	ITIH3
XLOC_041676	0.945778	0.947393	0.000349757	Neogenin
XLOC_041676	0.945778	0.947393	0.000349757	RBM25
XLOC_041868	0.74876	0.79727	0.0177915
XLOC_041887	0.948802	0.953036	0.000249925
XLOC_041952	0.975713	0.962067	0.000132605
XLOC_042008	0.975926	0.968264	7.80169e-05
XLOC_042009	0.867791	0.877887	0.0041455
XLOC_042065	0.997195	0.990547	2.09652e-06
XLOC_042158	0.946359	0.960599	0.000148433
XLOC_042170	0.973254	0.961334	0.000140362	Actn1
XLOC_042171	0.943254	0.945262	0.000393365	Actn1
XLOC_042172	0.945307	0.939311	0.000533697	Actn1
XLOC_042174	0.94723	0.954037	0.000234465	PPP3R1
XLOC_042196	0.970415	0.964389	0.00010991	SYTL1
XLOC_042230	0.91282	0.907063	0.00186953	ERO1LB
XLOC_042247	0.91469	0.920601	0.00117802	ACBD3
XLOC_042250	0.967877	0.981754	1.49788e-05	rtn1-a
XLOC_042258	0.873862	0.880341	0.00390804
XLOC_042321	0.912871	0.89862	0.00241091
XLOC_042362	0.987558	0.98265	1.28873e-05
XLOC_042363	0.932132	0.93425	0.000676017
XLOC_042378	0.962555	0.974833	3.91003e-05
XLOC_042385	0.873771	0.911629	0.001613
XLOC_042585	0.717859	0.7846	0.0211224
XLOC_042618	0.777356	0.812527	0.0142432	EPS8
XLOC_042618	0.777356	0.812527	0.0142432	Sgpp2
XLOC_042653	0.785855	0.826101	0.011492	Lepre1
XLOC_042660	0.841191	0.877199	0.0042137
XLOC_042726	0.945596	0.941901	0.000469178	Fbn2
XLOC_042775	0.889432	0.900894	0.00225622	Mpc2
XLOC_042786	0.807295	0.843257	0.00853104	usp13
XLOC_042789	0.845154	0.870755	0.00488772	ABCF3
XLOC_042789	0.845154	0.870755	0.00488772	Klhl21
XLOC_042818	0.951521	0.940804	0.000495831	unknown
XLOC_042826	0.95349	0.953456	0.000243365
XLOC_042944	0.930349	0.939107	0.000539012
XLOC_043104	0.891691	0.899036	0.00238207
XLOC_043269	0.827437	0.803861	0.0161978	Pdhb
XLOC_043338	0.950451	0.939091	0.000539422	EPYC
XLOC_043346	0.965912	0.974609	4.01475e-05	Cog5
XLOC_043346	0.965912	0.974609	4.01475e-05	PPARA
XLOC_043349	0.980209	0.982525	1.31665e-05	unknown
XLOC_043363	0.979435	0.973097	4.77032e-05
XLOC_043378	0.87387	0.887204	0.00329108
XLOC_043425	0.926331	0.91814	0.00128855
XLOC_043474	0.961856	0.957629	0.000184184
XLOC_043475	0.926973	0.921151	0.00115422
XLOC_043524	0.928408	0.914577	0.00146024
XLOC_043542	0.5881	0.662503	0.0734211
XLOC_043560	0.77886	0.80274	0.0164624
XLOC_043620	0.921031	0.908395	0.00179214	PXR1
XLOC_043633	0.918153	0.882344	0.00372096	Dcbld2
XLOC_043650	0.942001	0.940119	0.000512968
XLOC_043678	0.982444	0.971012	5.95807e-05
XLOC_043754	0.9482	0.950544	0.000291299	Adgb
XLOC_043754	0.9482	0.950544	0.000291299	RAB32
XLOC_044015	0.921065	0.900591	0.00227649
XLOC_044054	0.908052	0.897087	0.0025189
XLOC_044058	0.951884	0.972393	5.15203e-05
XLOC_044092	0.986594	0.991753	1.39365e-06	CYSLTR1
XLOC_044130	0.928805	0.934784	0.000659954	unknown
XLOC_044146	0.931522	0.934465	0.000669513	C1qtnf9
XLOC_044196	0.910512	0.879056	0.00403127	P2RY1
XLOC_044235	0.849021	0.857128	0.00653193
XLOC_044250	0.951724	0.937323	0.000586983	CPO
XLOC_044250	0.951724	0.937323	0.000586983	unknown
XLOC_044543	0.662152	0.722645	0.0428595
XLOC_044618	0.891355	0.91825	0.0012835	celf4
XLOC_044618	0.891355	0.91825	0.0012835	Celf6
XLOC_044630	0.916738	0.914531	0.00146254	ZNF131
XLOC_044646	0.890791	0.918425	0.00127542	gar2
XLOC_044669	0.92494	0.924247	0.00102598	COL6A3
XLOC_044669	0.92494	0.924247	0.00102598	lysmd4
XLOC_044677	0.971807	0.983457	1.1178e-05	Fsd1l
XLOC_044699	0.940236	0.962675	0.000126386	CYP1A1
XLOC_044742	0.864227	0.893777	0.00276272	EDIL3
XLOC_044755	0.924531	0.938062	0.000566772	Pcdh8
XLOC_044758	0.9554	0.961884	0.000134511	TCAF2
XLOC_044830	0.757637	0.778555	0.022839
XLOC_044983	0.93299	0.953072	0.000249359
XLOC_044985	0.900483	0.884944	0.00348677
XLOC_044998	0.890304	0.893271	0.0028013
XLOC_045064	0.894146	0.890262	0.0030378	tig
XLOC_045066	0.98595	0.987255	5.12668e-06	Kif5c
XLOC_045068	0.986599	0.978032	2.60706e-05	KIF5B
XLOC_045099	0.939221	0.951819	0.000269613	fn1
XLOC_045162	0.888274	0.888339	0.00319558	STRADA
XLOC_045194	0.764211	0.802346	0.0165557
XLOC_045326	0.733231	0.785399	0.0209018	ulp-1
XLOC_045384	0.970295	0.956198	0.000203259
XLOC_045387	0.946741	0.932268	0.000737896
XLOC_045416	0.908902	0.910772	0.00165927
XLOC_045579	0.811075	0.813694	0.013992
XLOC_045691	0.982779	0.97157	5.62319e-05
XLOC_045709	0.807295	0.843257	0.00853104	unknown
XLOC_045731	0.923837	0.919869	0.00121025	tmem47
XLOC_045732	0.950142	0.95606	0.000205156
XLOC_045735	0.909833	0.899957	0.00231918
XLOC_045779	0.909674	0.917736	0.00130734	yars
XLOC_045885	0.84117	0.847332	0.00790831	unknown
XLOC_045889	0.905072	0.918056	0.00129246	Grik1
XLOC_045889	0.905072	0.918056	0.00129246	unknown
XLOC_045960	0.910308	0.905923	0.00193748
XLOC_046112	0.861457	0.885136	0.00346985
XLOC_046131	0.902747	0.930618	0.000792153
XLOC_046233	0.934215	0.938624	0.000551724	Ag2
XLOC_046239	0.911701	0.906197	0.00192097	Sycp3
XLOC_046271	0.960925	0.966803	8.91989e-05	Nlgn4l
XLOC_046272	0.927918	0.910939	0.00165021	Nlgn4l
XLOC_046298	0.884858	0.906479	0.00190411	TLN1
XLOC_046304	0.922701	0.941726	0.000473361	sox5
XLOC_046304	0.922701	0.941726	0.000473361	SOX6
XLOC_046336	0.954408	0.954219	0.000231719	KCNA4
XLOC_046351	0.949722	0.947812	0.000341576	pacsin2
XLOC_046402	0.982445	0.984107	9.91735e-06	Dmbt1
XLOC_046536	0.957008	0.966661	9.03421e-05
XLOC_046543	0.964866	0.970277	6.41905e-05
XLOC_046569	0.925852	0.953561	0.000241731
XLOC_046579	0.808037	0.840513	0.00896743
XLOC_046590	0.810268	0.832347	0.0103492
XLOC_046598	0.907276	0.872187	0.00473238
XLOC_046674	0.711834	0.730003	0.0397797
XLOC_046702	0.932002	0.901607	0.00220912	MAPRE3
XLOC_046731	0.949109	0.947679	0.000344166	SGK3
XLOC_046757	0.89969	0.910718	0.00166219	KIF13A
XLOC_046802	0.950751	0.932827	0.000720085	MYT1L
XLOC_046804	0.961051	0.967002	8.76181e-05	MYT1L
XLOC_046822	0.94064	0.935923	0.000626529	MTDH
XLOC_046853	0.893283	0.899954	0.00231934	rnf217
XLOC_046984	0.93903	0.944904	0.000401033
XLOC_046985	0.891806	0.893874	0.00275539
XLOC_047100	0.887996	0.884431	0.00353219
XLOC_047113	0.917285	0.923297	0.00106428	tekt4
XLOC_047113	0.917285	0.923297	0.00106428	unknown
XLOC_047147	0.985883	0.988288	3.98131e-06	Snx4
XLOC_047170	0.832099	0.850771	0.007406	LRRN1
XLOC_047174	0.97596	0.976261	3.28512e-05	Col24a1
XLOC_047175	0.976588	0.988239	4.03169e-06	COL3A1
XLOC_047176	0.859169	0.892253	0.00287991	COL3A1
XLOC_047177	0.765779	0.813958	0.0139354	COL3A1
XLOC_047278	0.930398	0.934021	0.000682981
XLOC_047330	0.891502	0.924605	0.00101179
XLOC_047332	0.593098	0.612383	0.10655
XLOC_047394	0.912387	0.913286	0.00152589	Gpr64
XLOC_047403	0.847114	0.857579	0.00647264	Reps1
XLOC_047419	0.945147	0.952257	0.000262414	SPAG17
XLOC_047426	0.951724	0.937323	0.000586983	BVES
XLOC_047475	0.712522	0.715117	0.0461551	Klhl13
XLOC_047537	0.99802	0.989852	2.5931e-06
XLOC_047564	0.466715	0.419602	0.300716
XLOC_047620	0.975018	0.97171	5.5406e-05
XLOC_047689	0.970592	0.986104	6.63889e-06
XLOC_047798	0.942836	0.920609	0.00117767
XLOC_047807	0.968239	0.965915	9.64853e-05	unknown
XLOC_047818	0.962459	0.9547	0.000224568	LRRC16A
XLOC_047826	0.911567	0.927493	0.000901907	unknown
XLOC_047838	0.959201	0.97065	6.18256e-05	IFFO1
XLOC_047873	0.871401	0.889786	0.00307644	CDH15
XLOC_047929	0.893094	0.897606	0.00248196
XLOC_048000	0.687408	0.686085	0.0602707
XLOC_048066	0.995624	0.986225	6.46666e-06
XLOC_048232	0.867346	0.880548	0.00388842	Adam10
XLOC_048247	0.854715	0.88359	0.00360746	RS1
XLOC_048289	0.974288	0.960196	0.000152993
XLOC_048292	0.89392	0.892722	0.00284357	qkib
XLOC_048292	0.89392	0.892722	0.00284357	unknown
XLOC_048293	0.956086	0.942138	0.00046353	qkib
XLOC_048293	0.956086	0.942138	0.00046353	unknown
XLOC_048294	0.960279	0.949034	0.000318443	qkib
XLOC_048294	0.960279	0.949034	0.000318443	unknown
XLOC_048301	0.814273	0.783763	0.021355	MFAP1
XLOC_048389	0.800838	0.824392	0.0118181
XLOC_048390	0.878153	0.883679	0.00359942
XLOC_048392	0.90481	0.908861	0.00176557
XLOC_048454	0.98816	0.988306	3.96311e-06
XLOC_048569	0.888972	0.913176	0.00153161	COL4A5
XLOC_048589	0.897802	0.907821	0.00182522	Arhgef7
XLOC_048633	0.89181	0.905683	0.00195197	cpt2
XLOC_048633	0.89181	0.905683	0.00195197	RUNDC1
XLOC_048655	0.970824	0.94949	0.000310088	Pdk3
XLOC_048889	0.993196	0.988093	4.18226e-06	Fat4
XLOC_048889	0.993196	0.988093	4.18226e-06	unknown
XLOC_048890	0.989288	0.991249	1.66437e-06	Fat4
XLOC_048890	0.989288	0.991249	1.66437e-06	unknown
XLOC_048951	0.971369	0.970955	5.99318e-05	Dlc1
XLOC_048963	0.814556	0.820752	0.0125319	CYFIP1
XLOC_048963	0.814556	0.820752	0.0125319	CYFIP2
XLOC_048963	0.814556	0.820752	0.0125319	Manbal
XLOC_048968	0.973867	0.97574	3.50484e-05	unknown
XLOC_049008	0.988438	0.989187	3.13535e-06
XLOC_049203	0.972981	0.976593	3.15003e-05	Col12a1
XLOC_049204	0.936251	0.938649	0.000551057	Col12a1
XLOC_049227	0.848272	0.842658	0.00862508
XLOC_049229	0.870691	0.886152	0.00338124	Col5a1
XLOC_049322	0.596169	0.65558	0.0775749
XLOC_049343	0.980444	0.97822	2.54108e-05	COL5A1
XLOC_049345	0.945487	0.957567	0.000184975	COL5A1
XLOC_049347	0.937865	0.949051	0.000318125
XLOC_049408	0.870151	0.863293	0.00575025
XLOC_049625	0.844625	0.854484	0.00688697
XLOC_049761	0.759296	0.792697	0.0189526
XLOC_049793	0.902118	0.922421	0.00110043
XLOC_049887	0.92419	0.939052	0.000540442
XLOC_049955	0.938499	0.923296	0.00106431
XLOC_050005	0.964281	0.966847	8.8846e-05	sax-3
XLOC_050005	0.964281	0.966847	8.8846e-05	unknown
XLOC_050071	0.999823	0.994204	4.84681e-07	Parapinopsin
XLOC_050080	0.932559	0.930747	0.000787808	Ccdc3
XLOC_050324	0.900721	0.887938	0.00322912	PPP3CA
XLOC_050354	0.946899	0.931751	0.000754629
XLOC_050379	0.982767	0.971069	5.92294e-05
XLOC_050390	0.881452	0.920372	0.00118803
XLOC_050475	0.989996	0.977333	2.86242e-05	Gria4
XLOC_050477	0.950956	0.954938	0.000221091	GRIA2
XLOC_050479	0.831829	0.820269	0.0126286
XLOC_050480	0.918396	0.947452	0.000348605
XLOC_050487	0.916192	0.891295	0.0029552	unknown
XLOC_050493	0.953128	0.966908	8.83586e-05	DLC1
XLOC_050522	0.723113	0.760808	0.0283683
XLOC_050582	0.77948	0.83159	0.0104836	PFKFB2
XLOC_050732	0.898218	0.911209	0.00163558
XLOC_050746	0.921369	0.916134	0.00138348
XLOC_050760	0.967412	0.971665	5.5669e-05
XLOC_050776	0.960378	0.954029	0.000234577	SIGLEC15
XLOC_050804	0.87501	0.888069	0.00321815	CRNKL1
XLOC_050804	0.87501	0.888069	0.00321815	Rin2
XLOC_050807	0.929566	0.911366	0.00162711	unknown
XLOC_050817	0.941197	0.943115	0.000440769	unknown
XLOC_050819	0.964627	0.945672	0.000384726	GFRA2
XLOC_050951	0.967828	0.964645	0.000107571	Muc4
XLOC_051006	0.989823	0.98944	2.9205e-06
XLOC_051026	0.980269	0.971109	5.89912e-05	unknown
XLOC_051028	0.907131	0.93125	0.000771064
XLOC_051206	0.960209	0.983008	1.21103e-05
XLOC_051235	0.916704	0.909059	0.00175433	CACNA1I
XLOC_051342	0.747229	0.772603	0.024611
XLOC_051418	0.681728	0.724413	0.0421068
XLOC_051436	0.906833	0.878735	0.00406248
XLOC_051493	0.826862	0.823285	0.0120323	TMBIM4
XLOC_051546	0.964912	0.96119	0.000141924
XLOC_051624	0.976514	0.97226	5.22631e-05
XLOC_051721	0.966884	0.965491	0.000100096	LPHN2
XLOC_051888	0.771909	0.783445	0.021444
XLOC_052036	0.820818	0.844147	0.00839239	Herc4
XLOC_052056	0.85125	0.880377	0.00390467	yvkC
XLOC_052121	0.957051	0.959761	0.000158008	Cdh4
XLOC_052122	0.953914	0.958973	0.000167369	Cdh4
XLOC_052180	0.94219	0.944597	0.000407684
XLOC_052284	0.894499	0.893333	0.00279657	EIF2A
XLOC_052284	0.894499	0.893333	0.00279657	SERP2
XLOC_052406	0.766	0.741465	0.0352578
XLOC_052416	0.869935	0.900833	0.00226032	PRUNE2
XLOC_052427	0.844842	0.85959	0.00621216	copg2
XLOC_052427	0.844842	0.85959	0.00621216	l(1)G0156
XLOC_052436	0.602247	0.658192	0.0759918	zwilch
XLOC_052559	0.965751	0.949405	0.000311636
XLOC_052667	0.882858	0.911924	0.00159725	LRIG3
XLOC_052741	0.931375	0.923012	0.00107593
XLOC_052747	0.96394	0.943012	0.000443143	S100a1
XLOC_052801	0.90287	0.910823	0.00165647	isl2b
XLOC_052804	0.831773	0.833993	0.0100606	Map2k1
XLOC_052882	0.926232	0.919858	0.00121073
XLOC_053192	0.911835	0.925041	0.000994644	SEMA3D
XLOC_053192	0.911835	0.925041	0.000994644	unknown
XLOC_053202	0.920206	0.951822	0.000269555	cadps
XLOC_053262	0.914164	0.920999	0.00116077	SAMD5
XLOC_053313	0.889592	0.8967	0.00254665
XLOC_053395	0.844715	0.849131	0.00764288
XLOC_053399	0.603106	0.665733	0.0715292	TMPRSS9
XLOC_053400	0.980163	0.977546	2.78269e-05	TMPRSS9
XLOC_053401	0.955742	0.955117	0.000218501	TMPRSS9
XLOC_053464	0.82192	0.871083	0.00485181
XLOC_053603	0.947051	0.939582	0.00052667	TM7SF2
XLOC_053657	0.829901	0.832433	0.010334
XLOC_053761	0.863724	0.883971	0.00357326	SHANK1
XLOC_053834	0.924348	0.92357	0.00105316	KIAA0391
XLOC_053834	0.924348	0.92357	0.00105316	Slc35b2
XLOC_053871	0.917372	0.924186	0.00102838
XLOC_053894	0.834117	0.879409	0.00399719
XLOC_053895	0.82787	0.804935	0.0159469
XLOC_054071	0.860657	0.864283	0.00563056
XLOC_054116	0.824047	0.852436	0.00717032	ZNF497
XLOC_054219	0.971321	0.975253	3.71878e-05	unknown
XLOC_054462	0.954965	0.937474	0.000582817
XLOC_054463	0.752045	0.785634	0.0208371
XLOC_054464	0.925409	0.949174	0.000315851
XLOC_054626	0.596953	0.651413	0.0801398	trmt5
XLOC_054626	0.596953	0.651413	0.0801398	unknown
XLOC_054659	0.799301	0.840129	0.00902963
XLOC_054712	0.890585	0.903894	0.00206232	unknown
XLOC_054721	0.948179	0.952655	0.000255991	COPA
XLOC_054808	0.910727	0.942642	0.000451691	PGM3
XLOC_054837	0.85792	0.875495	0.00438567	unknown
XLOC_054837	0.85792	0.875495	0.00438567	usp16
XLOC_054860	0.993631	0.992033	1.25656e-06
XLOC_054864	0.919496	0.944743	0.000404517
XLOC_054865	0.966483	0.981429	1.57901e-05
XLOC_054901	0.862395	0.875604	0.00437451	JPH2
XLOC_054902	0.806483	0.801869	0.0166696	unknown
XLOC_054924	0.991331	0.985232	7.96312e-06	ZFHX3
XLOC_054926	0.875428	0.90878	0.00177018
XLOC_055232	0.797408	0.848036	0.00780377
XLOC_055263	0.859878	0.876065	0.0043277
XLOC_055301	0.96752	0.967974	8.01618e-05	THSD4
XLOC_055344	0.79663	0.819756	0.0127316	Alpk3
XLOC_055346	0.854776	0.879392	0.00399887	Man2a2
XLOC_055346	0.854776	0.879392	0.00399887	USP8
XLOC_055535	0.872323	0.886061	0.00338911
XLOC_055536	0.893221	0.908649	0.00177763
XLOC_055537	0.784641	0.819745	0.0127339	Med27
XLOC_055622	0.799289	0.806318	0.0156276	Cacna1b
XLOC_055663	0.991629	0.997391	4.42913e-08
XLOC_055753	0.667398	0.707993	0.0494107
XLOC_055803	0.975335	0.988658	3.61705e-06	THBS3
XLOC_055864	0.927935	0.952727	0.000254838	DIP2C
XLOC_055926	0.945724	0.948006	0.000337835
XLOC_055928	0.889895	0.881169	0.00383001
XLOC_056063	0.88896	0.888324	0.00319681
XLOC_056071	0.458009	0.420607	0.299438
XLOC_056129	0.99907	0.995113	2.90738e-07
XLOC_056130	0.98061	0.971767	5.50766e-05
XLOC_056139	0.951377	0.934566	0.000666469	sox5
XLOC_056249	0.776749	0.785294	0.0209306	Ddr1
XLOC_056338	0.969876	0.957535	0.00018539	app
XLOC_056351	0.923677	0.941609	0.000476179	B3gnt7
XLOC_056352	0.96247	0.947858	0.000340692
XLOC_056458	0.896256	0.913986	0.00149004
XLOC_056485	0.922122	0.935866	0.000628172
XLOC_056501	0.886007	0.887939	0.00322903
XLOC_056502	0.941963	0.934276	0.000675239
XLOC_056535	0.829338	0.854481	0.00688734
XLOC_056605	0.812846	0.822497	0.0121863
XLOC_056709	0.919717	0.935299	0.00064469	Ece1
XLOC_056722	0.901351	0.914061	0.00148624	notch1
XLOC_056762	0.981151	0.990805	1.92993e-06
XLOC_056829	0.92444	0.94671	0.000363368	incenp-a
XLOC_056852	0.749494	0.772284	0.0247081
XLOC_056908	0.793682	0.838064	0.00936861
XLOC_056916	0.828006	0.811831	0.0143944
XLOC_056952	0.873359	0.844873	0.00828047	unknown
XLOC_056972	0.698126	0.730291	0.0396622
XLOC_057005	0.954032	0.952589	0.000257049	unknown
XLOC_057032	0.71715	0.750465	0.0319379
XLOC_057162	0.856157	0.854972	0.00682053
XLOC_057183	0.955974	0.94594	0.000379131	XPNPEP2
XLOC_057252	0.736569	0.747318	0.0330759
XLOC_057287	0.980728	0.973465	4.57837e-05	C1QTNF5
XLOC_057307	0.914729	0.893832	0.00275855
XLOC_057308	0.832791	0.842582	0.00863705
XLOC_057389	0.948963	0.95463	0.000225612	SHANK2
XLOC_057389	0.948963	0.95463	0.000225612	Tm1
XLOC_057406	0.667192	0.680302	0.063354	Znf22
XLOC_057406	0.667192	0.680302	0.063354	ZNF420
XLOC_057494	0.953043	0.95638	0.000200757
XLOC_057543	0.790075	0.811239	0.0145236
XLOC_057646	0.941609	0.95005	0.000300009
XLOC_057654	0.800324	0.803141	0.0163674
XLOC_057736	0.916181	0.915225	0.00142794
XLOC_057743	0.982689	0.979649	2.07511e-05	Peli2
XLOC_057803	0.866172	0.88755	0.00326173
XLOC_057874	0.848892	0.872196	0.00473143	BCL6
XLOC_057951	0.894052	0.906228	0.00191913	SLITRK5
XLOC_058025	0.751331	0.788863	0.0199617	LRX5
XLOC_058025	0.751331	0.788863	0.0199617	SEC24A
XLOC_058026	0.938022	0.93498	0.000654127	LRX5
XLOC_058026	0.938022	0.93498	0.000654127	Psd
XLOC_058060	0.903757	0.934065	0.000681644	Itsn1
XLOC_058060	0.903757	0.934065	0.000681644	ITSN2
XLOC_058083	0.868335	0.866623	0.00535415
XLOC_058207	0.995752	0.993547	6.68445e-07
XLOC_058238	0.972414	0.970074	6.55079e-05
XLOC_058241	0.918475	0.905009	0.00199304
XLOC_058242	0.952551	0.940024	0.000515389
XLOC_058244	0.975023	0.961039	0.00014357
XLOC_058245	0.975936	0.975172	3.75517e-05
XLOC_058338	0.625663	0.628413	0.0951781
XLOC_058385	0.934256	0.934455	0.000669829	CRY1
XLOC_058419	0.82343	0.822177	0.0122492	EFNB1
XLOC_058424	0.766525	0.758982	0.0289797	Dnah2
XLOC_058426	0.966581	0.971573	5.62101e-05
XLOC_058574	0.932552	0.940369	0.000506663	ccdc80
XLOC_058588	0.990427	0.985632	7.33579e-06
XLOC_058750	0.796121	0.809998	0.0147973	RGS20
XLOC_058806	0.852515	0.878738	0.00406216
XLOC_058814	0.944553	0.937128	0.000592375	infB
XLOC_058815	0.912279	0.908188	0.00180402
XLOC_058819	0.946705	0.925504	0.000976688	IGSF10
XLOC_058905	0.492962	0.517979	0.188525
XLOC_058971	0.931773	0.918096	0.00129057	cnpy3
XLOC_059307	0.802917	0.855282	0.00677853
XLOC_059455	0.880587	0.880177	0.00392369	Keratin%2C
XLOC_059459	0.985104	0.986173	6.5405e-06	Rassf8
XLOC_059514	0.868554	0.829739	0.0108172	Cldn17
XLOC_059680	0.912206	0.926023	0.000956782	CNTNAP5
XLOC_059691	0.99848	0.993304	7.46779e-07
XLOC_059721	0.860713	0.877469	0.00418687
XLOC_059872	0.929107	0.9428	0.000448042	DDB_G0271670
XLOC_059919	0.968145	0.982201	1.39087e-05	COL5A2
XLOC_059919	0.968145	0.982201	1.39087e-05	unknown
XLOC_059943	0.54804	0.555055	0.153271
XLOC_060028	0.881896	0.892068	0.00289437	NPHS1
XLOC_060098	0.767052	0.816741	0.0133491
XLOC_060285	0.937954	0.922191	0.00111003	Jag1
XLOC_060285	0.937954	0.922191	0.00111003	jag1a
XLOC_060285	0.937954	0.922191	0.00111003	jag1b
XLOC_060297	0.877679	0.876288	0.00430515	LCP1
XLOC_060301	0.858219	0.882663	0.00369167	FHOD3
XLOC_060305	0.969816	0.981513	1.55775e-05
XLOC_060312	0.855676	0.87929	0.00400864	TRIM5
XLOC_060312	0.855676	0.87929	0.00400864	Trim7
XLOC_060312	0.855676	0.87929	0.00400864	TRIM8
XLOC_060336	0.961079	0.953295	0.000245855	Prkcd
XLOC_060412	0.953041	0.948155	0.000334974	unknown
XLOC_060444	0.938614	0.945218	0.000394301	SCRT1
XLOC_060449	0.978852	0.962319	0.000130004
XLOC_060450	0.98137	0.972733	4.96509e-05
XLOC_060451	0.956993	0.943821	0.000424802
XLOC_060452	0.994876	0.990816	1.92354e-06
XLOC_060453	0.987482	0.987063	5.36043e-06
XLOC_060555	0.962971	0.962596	0.000127188	Methylenetetrahydrofolate
XLOC_060555	0.962971	0.962596	0.000127188	unknown
XLOC_060584	0.690851	0.751901	0.0314266
XLOC_060603	0.87403	0.877951	0.00413924	ZNF358
XLOC_060762	0.863978	0.880232	0.00391839
XLOC_060767	0.938188	0.924392	0.00102019	MUC5B
XLOC_060770	0.908887	0.921786	0.00112709	Intestinal
XLOC_060771	0.928768	0.921561	0.00113667	Intestinal
XLOC_060771	0.928768	0.921561	0.00113667	Muc2
XLOC_060847	0.73883	0.742614	0.0348227
XLOC_060882	0.951546	0.951958	0.000267316
XLOC_060917	0.970168	0.954442	0.000228394
XLOC_060943	0.917676	0.898689	0.00240607	Syk
XLOC_060980	0.946383	0.949222	0.000314976	EUs4
XLOC_061062	0.938876	0.952496	0.000258546
XLOC_061153	0.953937	0.951435	0.000276029	Nfasc
XLOC_061197	0.827581	0.861636	0.00595409
XLOC_061587	0.881426	0.883339	0.00363009
XLOC_061626	0.883051	0.918003	0.0012949	unknown
XLOC_061627	0.954921	0.940837	0.000495008
XLOC_061637	0.828414	0.809684	0.014867
XLOC_061649	0.917248	0.932811	0.00072059
XLOC_061650	0.86962	0.908785	0.00176986
XLOC_061686	0.875727	0.918132	0.00128892	DDB_G0271670
XLOC_061840	0.917128	0.937827	0.000573161	LRRN1
XLOC_061843	0.942069	0.951208	0.000279876
XLOC_061886	0.941451	0.949068	0.000317812
XLOC_061932	0.934826	0.932487	0.000730894	unknown
XLOC_061933	0.930977	0.916251	0.00137785
XLOC_061934	0.977465	0.99328	7.54813e-07
XLOC_062031	0.877248	0.915177	0.00143035	RNF223
XLOC_062031	0.877248	0.915177	0.00143035	unknown
XLOC_062038	0.744215	0.753291	0.0309368
XLOC_062136	0.736399	0.764499	0.0271569
XLOC_062165	0.872549	0.902754	0.00213466
XLOC_062256	0.834151	0.866306	0.00539109
XLOC_062326	0.94165	0.925977	0.00095854
XLOC_062363	0.932647	0.90693	0.00187738	LOXL3
XLOC_062409	0.821783	0.838496	0.00929703
XLOC_062688	0.703401	0.719401	0.0442614
XLOC_062727	0.860675	0.842941	0.00858062
XLOC_062936	0.803585	0.821878	0.0123083
XLOC_063051	0.935583	0.950254	0.000296395	DNAJC3
XLOC_063115	0.766022	0.802496	0.0165201
XLOC_063230	0.964174	0.978312	2.50898e-05
XLOC_063336	0.894952	0.918318	0.00128036
XLOC_063366	0.963019	0.951498	0.000274968
XLOC_063387	0.852069	0.854041	0.00694758
XLOC_063426	0.910341	0.935972	0.0006251
XLOC_063536	0.980387	0.983615	1.08633e-05	Pfn2
XLOC_063592	0.71127	0.728902	0.0402319
XLOC_063619	0.904364	0.909407	0.00173478	COL5A1
XLOC_063759	0.943952	0.952126	0.000264555
XLOC_063781	0.858901	0.875067	0.00442961	cptp
XLOC_064081	0.6151	0.646914	0.0829635	CCDC57
XLOC_064092	0.86667	0.883812	0.00358744
XLOC_064095	0.949118	0.936101	0.000621407	Trpv5
XLOC_064118	0.759228	0.729208	0.040106
XLOC_064140	0.942132	0.947735	0.000343074
XLOC_064218	0.874955	0.891079	0.00297242
XLOC_064322	0.910082	0.918914	0.00125308	PDGFC
XLOC_064333	0.964797	0.958125	0.000177855
XLOC_064345	0.804329	0.835375	0.00982208	inppl1a
XLOC_064437	0.9646	0.958337	0.0001752
XLOC_064499	0.548469	0.591207	0.122704
XLOC_064568	0.892229	0.930045	0.000811584
XLOC_064871	0.936893	0.923157	0.00106997
XLOC_064887	0.635622	0.616692	0.103421
XLOC_064975	0.954245	0.956084	0.000204826	unknown
XLOC_065005	0.875464	0.87528	0.00440769
XLOC_065144	0.956159	0.948563	0.000327238	Tmem179
XLOC_065157	0.764331	0.807615	0.0153316
XLOC_065182	0.946314	0.958022	0.000179151
XLOC_065377	0.914919	0.905489	0.00196374
XLOC_065531	0.912539	0.916763	0.00135323	unknown
XLOC_065586	0.924846	0.944906	0.00040099	DDB_G0289901
XLOC_065586	0.924846	0.944906	0.00040099	U88
XLOC_065705	0.8762	0.891517	0.00293765	KIF5C
XLOC_065719	0.946357	0.943163	0.000439674
XLOC_065761	0.955402	0.956773	0.000195441	Cathepsin
XLOC_065761	0.955402	0.956773	0.000195441	epha4-b
XLOC_065867	0.637773	0.649709	0.0812026
XLOC_065943	0.596625	0.56902	0.141016
XLOC_066108	0.962141	0.940048	0.000514766
XLOC_066125	0.877324	0.881584	0.00379126
XLOC_066152	0.897027	0.901348	0.00222616
XLOC_066248	0.939068	0.952051	0.000265778
XLOC_066256	0.740484	0.761863	0.0280188	Ubr4
XLOC_066262	0.654093	0.670143	0.0689929
XLOC_066282	0.962751	0.949378	0.000312118	CPB1
XLOC_066377	0.64044	0.699837	0.0533033
XLOC_066387	0.88524	0.91919	0.00124062
XLOC_066437	0.975511	0.982197	1.39181e-05
XLOC_066462	0.64431	0.672378	0.0677277
XLOC_066473	0.872765	0.868646	0.00512242
XLOC_066538	0.954587	0.972552	5.06391e-05	MYBPC3
XLOC_066574	0.534611	0.542122	0.165121
XLOC_066597	0.911164	0.917439	0.00132121	RAB8B
XLOC_066619	0.861405	0.843942	0.00842418
XLOC_066979	0.572311	0.62437	0.0979769
XLOC_067073	0.949157	0.95945	0.000161661
XLOC_067487	0.892968	0.924263	0.00102533
XLOC_067514	0.956334	0.934601	0.000665428
XLOC_067525	0.875668	0.871459	0.00481095
XLOC_067573	0.983489	0.977831	2.67883e-05
XLOC_067614	0.745432	0.752795	0.0311109
XLOC_067638	0.807155	0.816267	0.0134478	unknown
XLOC_067707	0.994449	0.998572	7.27596e-09
XLOC_067747	0.9945	0.989419	2.9379e-06
XLOC_067758	0.99019	0.982432	1.33767e-05	Itgam
XLOC_067774	0.843092	0.875447	0.00439062
XLOC_068265	0.946915	0.928399	0.000869102	CAP1
XLOC_068372	0.990783	0.990473	2.1464e-06
XLOC_068374	0.99261	0.986594	5.96328e-06
XLOC_068394	0.583976	0.650687	0.0805913
XLOC_068434	0.776035	0.78211	0.0218194	TECPR1
XLOC_068448	0.914821	0.92614	0.000952343
XLOC_068523	0.996838	0.986215	6.48144e-06
XLOC_068586	0.981129	0.969958	6.62635e-05
XLOC_068628	0.957852	0.943407	0.000434114
XLOC_068657	0.711965	0.689731	0.0583737
XLOC_068724	0.637744	0.629044	0.0947455	rpl13
XLOC_068783	0.913682	0.924444	0.00101816	unknown
XLOC_068977	0.926742	0.936732	0.000603472	ACE2
XLOC_069099	0.971478	0.956505	0.000199058
XLOC_069100	0.988955	0.984301	9.55933e-06
XLOC_069359	0.981953	0.979203	2.21379e-05
XLOC_069567	0.907205	0.893133	0.00281184
XLOC_069663	0.990194	0.993155	7.9769e-07
XLOC_069675	0.880302	0.897878	0.00246279
XLOC_070052	0.709322	0.76886	0.0257678
XLOC_070141	0.645262	0.655471	0.0776413
XLOC_070144	0.9525	0.952605	0.000256788	ucma
XLOC_070219	0.882651	0.886963	0.00331156
XLOC_070404	0.882841	0.854092	0.0069406	ABL
XLOC_070412	0.968799	0.952921	0.000251744
XLOC_070500	0.813337	0.845987	0.00811058
XLOC_070644	0.815133	0.801189	0.0168326
XLOC_070663	0.816921	0.794873	0.0183944
XLOC_070670	0.86477	0.882251	0.00372951
XLOC_070800	0.913526	0.935489	0.000639126
XLOC_071086	0.729242	0.72878	0.0402819	COL4A5
XLOC_071667	0.735232	0.785987	0.0207402	vars
XLOC_071765	0.944976	0.961522	0.000138346
XLOC_071922	0.72466	0.67804	0.0645846

## Sheet: cluster4
Supplementary data 2: WGCNA clusters
XLOC	GS.T21_trait	MM	p.MM	GeneID
XLOC_000040	0.695439	0.883549	0.00361114	PTP4A3
XLOC_000049	0.559645	0.805721	0.0157648
XLOC_000423	0.68719	0.9233	0.00106416	Rpn2
XLOC_000564	0.574689	0.888312	0.00319777	ARRB1
XLOC_000701	0.822025	0.922824	0.00108367	Man1a1
XLOC_000701	0.822025	0.922824	0.00108367	MAN1A2
XLOC_001196	0.727391	0.933154	0.000709783
XLOC_001642	0.468943	0.758481	0.0291487
XLOC_001663	0.555555	0.94247	0.000455717
XLOC_001940	0.900351	0.893312	0.00279816	Trhde
XLOC_002728	0.532985	0.814207	0.0138824
XLOC_002960	0.643036	0.937851	0.000572505
XLOC_003073	0.874942	0.950022	0.0003005
XLOC_003171	0.817182	0.902377	0.00215894
XLOC_003648	0.384633	0.799908	0.0171424
XLOC_003676	0.850908	0.951436	0.000276009	infB
XLOC_004406	0.861072	0.876118	0.00432229
XLOC_004703	0.695189	0.912249	0.00158005
XLOC_006206	0.784098	0.964897	0.000105306
XLOC_007911	0.859721	0.950916	0.000284859	TBC1D2B
XLOC_007911	0.859721	0.950916	0.000284859	unknown
XLOC_010268	0.646703	0.961932	0.000134015	COG8
XLOC_010297	0.731336	0.961494	0.000138647	CDH4
XLOC_010711	0.781268	0.858069	0.00640851
XLOC_011386	0.724473	0.846118	0.00809074
XLOC_011561	0.857288	0.969255	7.09915e-05	CAPN1
XLOC_011777	0.680466	0.933839	0.000688554	Lrfn5
XLOC_011795	0.727568	0.945186	0.000394988	Tlr5
XLOC_013056	0.453569	0.764479	0.0271635
XLOC_013135	0.709978	0.928316	0.000872079
XLOC_013340	0.746797	0.89003	0.00305661
XLOC_013486	0.694944	0.933667	0.000693866
XLOC_013923	0.648809	0.956588	0.000197933	DDX43
XLOC_014188	0.727595	0.972892	4.87919e-05
XLOC_014328	0.782085	0.948998	0.000319113
XLOC_015801	0.753195	0.905097	0.00198767	anp32b
XLOC_015827	0.510591	0.803591	0.0162613
XLOC_016159	0.668338	0.966095	9.49739e-05
XLOC_016365	0.641447	0.971142	5.87854e-05
XLOC_017115	0.465591	0.821378	0.0124072
XLOC_017262	0.859209	0.871281	0.00483026
XLOC_017588	0.581098	0.903528	0.00208532	Wdr54
XLOC_017661	0.688601	0.95003	0.000300373
XLOC_019387	0.798134	0.912106	0.00158761
XLOC_019728	0.895838	0.921874	0.00112337	FBXO32
XLOC_020616	0.746125	0.949843	0.000303714	FBXW4
XLOC_021400	0.715364	0.937473	0.000582849	SCPEP1
XLOC_022585	0.682738	0.945458	0.00038923
XLOC_023857	0.791808	0.952557	0.000257561	ppm1h
XLOC_024874	0.886956	0.942381	0.000457795	RAB3C
XLOC_025478	0.790041	0.899818	0.0023286	Gsn
XLOC_026099	0.762919	0.912176	0.0015839
XLOC_026160	0.8304	0.925337	0.000983148	Dync1h1
XLOC_026166	0.795423	0.896234	0.00258035	Arsi
XLOC_026408	0.277342	0.686611	0.0599949	WDR20
XLOC_028087	0.815782	0.873852	0.00455578	LHFPL3
XLOC_029298	0.743087	0.944393	0.000412127
XLOC_029496	0.792703	0.926423	0.000941639	prorsd1p
XLOC_029645	0.643811	0.939494	0.000528946	Vash1
XLOC_030258	0.315838	0.688073	0.0592321
XLOC_030469	0.741767	0.936373	0.000613631	unknown
XLOC_031774	0.826516	0.893725	0.00276667	PLCXD1
XLOC_032991	0.359403	0.773801	0.0242476	POMT1
XLOC_033584	0.500187	0.834404	0.00998913	Zak
XLOC_034842	0.717924	0.961708	0.000136363
XLOC_034843	0.615288	0.911737	0.0016072
XLOC_035104	0.743087	0.944393	0.000412127
XLOC_035753	0.764747	0.90232	0.00216265
XLOC_035904	0.837359	0.878555	0.00408001	CUX1
XLOC_036743	0.632414	0.925184	0.000989064	AGRN
XLOC_037395	0.775724	0.927846	0.000889015
XLOC_038854	0.851645	0.876833	0.00425026
XLOC_039789	0.73868	0.964835	0.000105863
XLOC_040099	0.705419	0.970065	6.55681e-05	GDF10
XLOC_041220	0.82789	0.970495	6.28024e-05
XLOC_041247	0.526977	0.889194	0.0031248
XLOC_041419	0.839332	0.896035	0.00259484	TXNDC12
XLOC_041452	0.646869	0.917412	0.00132248
XLOC_041574	0.77323	0.904419	0.00202948	Camkk2
XLOC_041636	0.731097	0.982998	1.21303e-05	gpr54
XLOC_041636	0.731097	0.982998	1.21303e-05	Sds
XLOC_041636	0.731097	0.982998	1.21303e-05	Sdsl
XLOC_042907	0.529436	0.930044	0.000811604
XLOC_043161	0.341562	0.621445	0.100032	uba1
XLOC_043246	0.791367	0.969074	7.22409e-05	Apeh
XLOC_043246	0.791367	0.969074	7.22409e-05	LAGE3
XLOC_043246	0.791367	0.969074	7.22409e-05	mahj
XLOC_043367	0.653959	0.900838	0.00225995
XLOC_043768	0.434768	0.79888	0.0173936	Cryzl1
XLOC_044164	0.886342	0.945467	0.000389039	TRPC1
XLOC_046024	0.805632	0.93834	0.000559308
XLOC_046249	0.471934	0.785999	0.020737
XLOC_047041	0.815181	0.890681	0.00300418
XLOC_047715	0.672626	0.909572	0.00172551	unknown
XLOC_047718	0.588072	0.829915	0.0107852
XLOC_047829	0.862918	0.910821	0.0016566	PLEKHG4
XLOC_049380	0.703764	0.950702	0.000288564
XLOC_049517	0.903352	0.928164	0.00087753
XLOC_050591	0.867559	0.878649	0.00407086
XLOC_051087	0.702448	0.96874	7.45877e-05
XLOC_051637	0.719323	0.866072	0.00541844
XLOC_052008	0.807967	0.988912	3.37968e-06	PREP
XLOC_054465	0.78057	0.929974	0.000814009
XLOC_054611	0.361086	0.740566	0.0356004	unknown
XLOC_054710	0.806513	0.959919	0.000156172
XLOC_054981	0.665992	0.94589	0.000380175
XLOC_056270	0.760076	0.92361	0.00105155	ORF73
XLOC_056339	0.769514	0.911954	0.00159564	Dlat
XLOC_056812	0.666979	0.886655	0.00333792
XLOC_056896	0.806882	0.972468	5.11039e-05	Tlr2
XLOC_056896	0.806882	0.972468	5.11039e-05	UBQLN1
XLOC_057161	0.662668	0.947349	0.000350634
XLOC_058397	0.792425	0.955434	0.000213955	alr2800
XLOC_058397	0.792425	0.955434	0.000213955	unknown
XLOC_058640	0.659023	0.96608	9.51045e-05	Vars
XLOC_058697	0.76019	0.978361	2.49217e-05
XLOC_058933	0.647373	0.916594	0.00136133	unknown
XLOC_059722	0.715017	0.979947	1.98576e-05
XLOC_060032	0.820745	0.939556	0.000527344	mao
XLOC_060559	0.733123	0.976122	3.34285e-05
XLOC_060779	0.389874	0.847466	0.00788835	dhx9
XLOC_062570	0.727712	0.968547	7.59703e-05
XLOC_062611	0.778307	0.898175	0.0024419
XLOC_064340	0.73607	0.912299	0.00157741
XLOC_065006	0.860852	0.938344	0.000559202
XLOC_065186	0.775889	0.944367	0.000412708
XLOC_066041	0.694525	0.951524	0.00027454
XLOC_066778	0.5344	0.926291	0.000946633	SIS2
XLOC_067173	0.755774	0.936389	0.000613171
XLOC_067580	0.504995	0.798037	0.0176012	PPP4C
XLOC_067708	0.313484	0.659716	0.075077
XLOC_068209	0.841845	0.947024	0.000357084	MGAT1
XLOC_069929	0.80025	0.926743	0.000929627	St8sia3
XLOC_070324	0.27678	0.698105	0.0541525
XLOC_070376	0.603768	0.89244	0.00286536
XLOC_070752	0.811861	0.958983	0.000167254
XLOC_071333	0.30936	0.722029	0.0431234
XLOC_071639	0.487347	0.833245	0.0101911
XLOC_072023	0.838311	0.917936	0.00129801	SATB2

## Sheet: cluster5
Supplementary data 2: WGCNA clusters
XLOC	GS.T21_trait	MM	p.MM	GeneID
XLOC_000293	0.295183	0.70465	0.050985	Ocrl
XLOC_000293	0.295183	0.70465	0.050985	SRSF4
XLOC_000349	0.253317	0.519009	0.187493	cut14
XLOC_000349	0.253317	0.519009	0.187493	CUTC
XLOC_000349	0.253317	0.519009	0.187493	Gtf3c2
XLOC_000530	0.759662	0.929091	0.000844618	Rims2
XLOC_000580	0.818674	0.925686	0.000969677	TM9SF2
XLOC_001066	0.833812	0.917972	0.00129635
XLOC_001784	0.866634	0.953598	0.000241158
XLOC_002611	0.662154	0.922679	0.00108969
XLOC_002955	0.824123	0.929443	0.000832308
XLOC_003002	0.614456	0.969722	6.78274e-05
XLOC_003465	0.710842	0.945143	0.000395913
XLOC_005006	0.372347	0.814745	0.0137681	Tanc2
XLOC_005150	0.196976	0.556864	0.151652	CACNA1D
XLOC_005150	0.196976	0.556864	0.151652	RSP40
XLOC_005150	0.196976	0.556864	0.151652	SPRYD3
XLOC_007531	0.766259	0.800382	0.0170274
XLOC_007857	0.769593	0.969999	6.59983e-05	Dnajb4
XLOC_008100	0.378644	0.749892	0.0321432	COL1A1
XLOC_008131	0.100621	0.660714	0.0744818	PC6
XLOC_008131	0.100621	0.660714	0.0744818	Rspo4
XLOC_008376	0.903847	0.885654	0.00342446
XLOC_009274	0.882157	0.924638	0.00101047	CRYBB1
XLOC_009274	0.882157	0.924638	0.00101047	unknown
XLOC_009830	0.864922	0.937883	0.000571638
XLOC_010296	0.839794	0.910397	0.00167977
XLOC_010532	0.451236	0.81964	0.0127552
XLOC_010885	0.656398	0.888439	0.00318724
XLOC_011918	0.888669	0.935321	0.000644065
XLOC_011919	0.917837	0.857575	0.00647317
XLOC_012598	0.857697	0.945056	0.000397779	Tjp1
XLOC_012822	-0.00293646	0.513954	0.192588
XLOC_013740	0.906424	0.933728	0.000691975	Gucy2c
XLOC_013776	0.685397	0.948834	0.000322163	ERCC4
XLOC_014021	0.659566	0.862519	0.0058449
XLOC_015647	0.80435	0.905197	0.00198155	FAM214B
XLOC_016008	0.506978	0.648248	0.0821203
XLOC_016199	0.75487	0.936916	0.000598297
XLOC_017333	0.762191	0.946956	0.000358441
XLOC_017458	0.291941	0.551267	0.156692
XLOC_019923	0.766091	0.972444	5.12348e-05
XLOC_021296	0.797905	0.950608	0.000290192
XLOC_021665	0.632299	0.880732	0.0038711	scnn1g-b
XLOC_022362	0.576621	0.833088	0.0102185	FBX5
XLOC_022384	0.335832	0.601045	0.115039	COG4
XLOC_022384	0.335832	0.601045	0.115039	Ino80c
XLOC_022518	0.707293	0.941965	0.00046763	Pik3r4
XLOC_022616	0.73414	0.911081	0.00164251
XLOC_023352	0.877799	0.937124	0.000592488	NBEA
XLOC_023779	0.60427	0.709182	0.0488583
XLOC_023935	0.563548	0.903635	0.00207861
XLOC_026372	0.807577	0.956596	0.000197832	RPAP1
XLOC_026632	0.850174	0.936642	0.000605993
XLOC_028053	0.893491	0.920895	0.00116526	Cadps
XLOC_028056	0.644191	0.928031	0.000882341	atp2b2
XLOC_028056	0.644191	0.928031	0.000882341	lamb4
XLOC_028200	0.762724	0.993598	6.52884e-07
XLOC_029112	0.699617	0.987811	4.48573e-06
XLOC_029140	0.753865	0.919417	0.0012304
XLOC_029511	0.484219	0.826675	0.0113838
XLOC_030981	0.629833	0.869943	0.00497718	Cp1
XLOC_031083	0.562353	0.843852	0.00843824	infB
XLOC_032414	0.53129	0.874691	0.00446837	Smpd3
XLOC_032844	0.804678	0.97848	2.45138e-05
XLOC_032993	0.684274	0.984618	8.99366e-06
XLOC_033183	0.851326	0.917851	0.00130198
XLOC_033223	0.779204	0.8983	0.0024332
XLOC_033670	0.74927	0.963208	0.000121101
XLOC_033719	0.823727	0.894208	0.00273015	sestd1
XLOC_033872	0.146546	0.597193	0.118008
XLOC_035754	0.726447	0.935337	0.000643581
XLOC_035755	0.478034	0.726629	0.0411745
XLOC_035876	0.478995	0.859333	0.00624507	ncor1
XLOC_036781	0.896064	0.940221	0.000510396	Zbtb3
XLOC_037129	0.571918	0.863862	0.00568135
XLOC_037290	0.705233	0.937732	0.000575751
XLOC_037449	0.514071	0.751074	0.0317203	SOX7
XLOC_037586	0.879621	0.92003	0.00120308	clspn
XLOC_038773	0.799593	0.888514	0.00318102
XLOC_038797	0.511398	0.757538	0.0294688	CCDC146
XLOC_038797	0.511398	0.757538	0.0294688	H3v1
XLOC_038797	0.511398	0.757538	0.0294688	Ptpn12
XLOC_039795	0.640931	0.911999	0.00159329
XLOC_040530	0.852204	0.982466	1.33002e-05
XLOC_040655	0.762724	0.993598	6.52884e-07
XLOC_040664	0.541554	0.767071	0.0263322	GNAS
XLOC_040664	0.541554	0.767071	0.0263322	PMEPA1
XLOC_040769	0.825537	0.933261	0.000706445	KIAA0355
XLOC_040769	0.825537	0.933261	0.000706445	unknown
XLOC_041138	0.510027	0.655185	0.0778158
XLOC_041563	0.579534	0.91958	0.00122311	plaa
XLOC_041563	0.579534	0.91958	0.00122311	unknown
XLOC_041620	0.383829	0.81859	0.0129684
XLOC_041674	0.618588	0.911742	0.00160694	Dcc
XLOC_041674	0.618588	0.911742	0.00160694	Neogenin
XLOC_041674	0.618588	0.911742	0.00160694	RBM25
XLOC_042071	0.784362	0.940125	0.000512831
XLOC_042514	0.756981	0.829173	0.0109205
XLOC_042517	0.796375	0.994457	4.2405e-07
XLOC_042684	0.800492	0.892161	0.00288708	SPSB1
XLOC_042909	0.689348	0.97405	4.28436e-05
XLOC_043417	0.719551	0.960825	0.000145921
XLOC_043462	0.626763	0.920656	0.00117564
XLOC_043835	0.61877	0.821604	0.0123623
XLOC_044162	0.781147	0.982075	1.42061e-05	TRPC1
XLOC_044563	0.72235	0.920192	0.00119597
XLOC_044674	0.74678	0.984739	8.78415e-06
XLOC_044863	0.278733	0.599052	0.11657
XLOC_045369	0.671293	0.919229	0.00123883
XLOC_046097	0.78462	0.919434	0.00122963
XLOC_046269	0.80634	0.984316	9.5315e-06	PCCA
XLOC_046635	0.754588	0.985633	7.33426e-06
XLOC_047116	0.897001	0.938549	0.000553722	CCDC65
XLOC_047297	0.721469	0.989938	2.52786e-06
XLOC_047483	0.855559	0.959705	0.000158658	RUNX2
XLOC_047728	0.577049	0.859218	0.00625985	Cdkl1
XLOC_048727	0.846141	0.897965	0.00245667
XLOC_048794	0.84492	0.823445	0.0120013
XLOC_050292	0.806507	0.989546	2.83397e-06
XLOC_050581	0.855961	0.94857	0.000327104	PFKFB2
XLOC_050594	0.69155	0.941888	0.000469487	unknown
XLOC_050897	0.567518	0.741307	0.0353179
XLOC_050971	0.630402	0.926126	0.000952879
XLOC_050975	0.625106	0.820789	0.0125245	GIGYF2
XLOC_051029	0.597904	0.859814	0.00618351
XLOC_051468	0.692504	0.895111	0.00266274	ZW10
XLOC_051523	0.585111	0.852148	0.00721071
XLOC_052074	0.66687	0.944337	0.000413357	N6amt2
XLOC_052074	0.66687	0.944337	0.000413357	unknown
XLOC_052450	0.504252	0.807172	0.0154324
XLOC_053338	0.809832	0.98804	4.23863e-06
XLOC_053750	0.710354	0.965472	0.000100264	BCL2L14
XLOC_053759	0.820328	0.879363	0.00400166	SHANK1
XLOC_054283	0.860144	0.982745	1.26775e-05
XLOC_054387	0.754801	0.793324	0.0187908	RALGPS1
XLOC_054387	0.754801	0.793324	0.0187908	Ralgps2
XLOC_054729	0.363103	0.835208	0.00985075	unk
XLOC_055111	0.598998	0.84528	0.00821816	DES
XLOC_055436	0.734809	0.936862	0.000599805	rnf185
XLOC_055905	0.818156	0.970447	6.31075e-05
XLOC_056281	0.719007	0.901642	0.00220681	Bag6
XLOC_057421	0.744947	0.945833	0.000381362
XLOC_057857	0.683947	0.945681	0.000384522
XLOC_058103	0.446902	0.839486	0.00913436
XLOC_058105	0.259317	0.591847	0.122197
XLOC_058151	0.890987	0.97109	5.91045e-05
XLOC_059527	0.900506	0.882423	0.00371364
XLOC_060853	0.73978	0.951703	0.000271545
XLOC_061131	0.669643	0.919978	0.00120542
XLOC_061133	0.364136	0.679853	0.0635972
XLOC_061640	0.7823	0.910392	0.00168005
XLOC_062203	0.665372	0.781932	0.0218697	Ebpl
XLOC_062208	0.73388	0.879911	0.00394907
XLOC_062460	0.791049	0.988923	3.36979e-06
XLOC_062465	0.834271	0.966663	9.032e-05	unknown
XLOC_062800	0.502743	0.832595	0.0103053
XLOC_062944	0.786654	0.931251	0.00077104
XLOC_063099	0.883631	0.899742	0.00233374	P4HA1
XLOC_064024	0.873691	0.882543	0.00370266	IPO4
XLOC_064307	0.831066	0.939089	0.000539486
XLOC_064314	0.371899	0.704689	0.0509665	Gp1ba
XLOC_064335	0.647048	0.893369	0.00279382	BSC1
XLOC_064335	0.647048	0.893369	0.00279382	SNX19
XLOC_064765	0.716272	0.871397	0.00481761	unknown
XLOC_064789	0.829655	0.924725	0.00100703
XLOC_065247	0.86981	0.921609	0.00113461
XLOC_065434	0.788119	0.961813	0.000135254
XLOC_065811	0.466174	0.819288	0.0128263	Amfr
XLOC_066236	0.576561	0.954336	0.000229966
XLOC_066376	0.741145	0.952069	0.000265493
XLOC_068460	0.436351	0.877949	0.00413939
XLOC_069015	0.744481	0.99087	1.88957e-06
XLOC_069132	0.668084	0.962575	0.000127397	73
XLOC_069577	0.893122	0.929276	0.00083815
XLOC_069775	0.548008	0.763938	0.0273389
XLOC_069991	0.549834	0.865237	0.00551687
XLOC_070017	0.790827	0.935761	0.000631214
XLOC_070503	0.547544	0.932104	0.000743177	DDX51
XLOC_071136	0.796249	0.915536	0.00141263
XLOC_071596	0.609719	0.898882	0.00239276
XLOC_071679	0.606527	0.955649	0.000210902
XLOC_071770	0.703547	0.938274	0.000561062
XLOC_072080	0.452937	0.878312	0.00410379	SSR4

## Sheet: cluster6
Supplementary data 2: WGCNA clusters
XLOC	GS.T21_trait	MM	p.MM	GeneID
XLOC_000087	0.447018	0.80209	0.0166169
XLOC_000696	0.466285	0.890032	0.00305643	CLIC6
XLOC_001010	0.487492	0.829076	0.0109383
XLOC_001280	0.566751	0.945142	0.000395923
XLOC_001342	0.554878	0.918557	0.00126938
XLOC_001713	0.826086	0.957682	0.000183499	KIAA0319L
XLOC_001773	0.365067	0.708817	0.0490276	Prex2
XLOC_001824	0.724577	0.769919	0.0254371	DGKZ
XLOC_002442	0.706771	0.926024	0.000956769
XLOC_003589	0.833302	0.848186	0.00778161	ACP6
XLOC_004230	0.764204	0.886296	0.00336885
XLOC_005230	0.821561	0.928696	0.000858535
XLOC_005780	0.738237	0.917007	0.00134165
XLOC_005841	0.535056	0.818943	0.0128964
XLOC_006727	0.717617	0.911151	0.00163869	Erbb4
XLOC_006963	0.639076	0.870778	0.00488515	RUNDC3A
XLOC_006963	0.639076	0.870778	0.00488515	rundc3b
XLOC_007310	0.605674	0.965596	9.91994e-05
XLOC_007947	0.48876	0.900522	0.00228111	FDX1L
XLOC_007947	0.48876	0.900522	0.00228111	PODNL1
XLOC_008132	0.78659	0.994762	3.57818e-07	GCNT3
XLOC_008323	0.534973	0.83049	0.010681	Fbn1
XLOC_008323	0.534973	0.83049	0.010681	Fbn2
XLOC_008458	0.65123	0.982069	1.42191e-05
XLOC_009495	0.785206	0.94721	0.000353382	DNAH10
XLOC_009720	0.602051	0.889404	0.00310758
XLOC_009782	0.510298	0.799537	0.0172327
XLOC_009905	0.872979	0.915972	0.00139133
XLOC_010939	0.693959	0.88892	0.00314735
XLOC_011529	0.710905	0.979441	2.1392e-05
XLOC_011858	0.733959	0.904274	0.0020385	ASB2
XLOC_011878	0.633533	0.917813	0.00130373
XLOC_012732	0.554327	0.920689	0.00117418
XLOC_013649	0.729836	0.933968	0.000684604	GTF3C1
XLOC_014931	0.648943	0.905882	0.00193993	PRDM8
XLOC_014942	0.733101	0.860129	0.00614354	GBF1
XLOC_014942	0.733101	0.860129	0.00614354	unknown
XLOC_016138	0.67183	0.916026	0.00138871
XLOC_016158	0.710082	0.907297	0.00185576
XLOC_016211	0.790617	0.961071	0.000143214
XLOC_016493	0.76977	0.939241	0.000535518
XLOC_016586	0.486192	0.748775	0.0325461
XLOC_016880	0.755074	0.930539	0.000794819	prr5
XLOC_017256	0.573353	0.874464	0.00449193
XLOC_018511	0.64179	0.951569	0.000273775
XLOC_018631	0.571758	0.89366	0.00277165	HDAC5
XLOC_018987	0.466168	0.803652	0.016247
XLOC_019534	0.717533	0.877492	0.00418455	VCPIP1
XLOC_019705	0.614533	0.927494	0.000901874	KLHL14
XLOC_020104	0.769454	0.892184	0.00288535
XLOC_020135	0.591384	0.83809	0.00936436
XLOC_020832	0.527868	0.885352	0.00345087
XLOC_021291	0.593345	0.91558	0.00141046
XLOC_021738	0.52388	0.923052	0.00107429
XLOC_022097	0.786892	0.955993	0.000206089
XLOC_022475	0.761617	0.965883	9.67565e-05
XLOC_023455	0.667724	0.935565	0.000636905
XLOC_023670	0.551011	0.810363	0.0147164
XLOC_024688	0.585243	0.951017	0.000283132
XLOC_024862	0.658435	0.8803	0.00391196	CCDC24
XLOC_025287	0.621737	0.860172	0.00613807
XLOC_025435	0.438301	0.789797	0.0197128
XLOC_025541	0.855616	0.948131	0.000335439
XLOC_025582	0.609402	0.899732	0.00233445
XLOC_026426	0.621218	0.813347	0.0140662	TMEM121
XLOC_026647	0.809971	0.972482	5.10242e-05
XLOC_026710	0.636693	0.969701	6.79658e-05
XLOC_026768	0.609349	0.935093	0.000650758
XLOC_027168	0.673803	0.889769	0.00307782
XLOC_027397	0.781478	0.925221	0.000987622
XLOC_028006	0.403847	0.695146	0.0556225
XLOC_029097	0.502609	0.914151	0.0014817
XLOC_029451	0.735552	0.880125	0.00392865	LTBP2
XLOC_030334	0.869608	0.823385	0.012013
XLOC_030669	0.793655	0.909121	0.00175088
XLOC_030967	0.678173	0.922414	0.00110072	SLCO3A1
XLOC_031596	0.737284	0.945967	0.000378572
XLOC_031612	0.607399	0.830664	0.0106497
XLOC_031761	0.735963	0.910466	0.001676	ANXA4
XLOC_033344	0.563821	0.856284	0.00664398
XLOC_033454	0.621185	0.826071	0.0114978	PLEKHM2
XLOC_034270	0.685759	0.854799	0.00684401	EGLN1
XLOC_034693	0.677364	0.903487	0.00208794
XLOC_035112	0.67819	0.975189	3.74764e-05	unc-4
XLOC_035382	0.653431	0.743674	0.0344243	ANKFN1
XLOC_035880	0.543683	0.829752	0.0108148	svop
XLOC_036883	0.623758	0.927695	0.000894532
XLOC_036905	0.593251	0.93215	0.000741678
XLOC_037124	0.642904	0.863159	0.00576656
XLOC_037900	0.681811	0.898503	0.00241904	Fez2
XLOC_037900	0.681811	0.898503	0.00241904	unknown
XLOC_038447	0.59847	0.897826	0.00246644
XLOC_038520	0.722408	0.877416	0.00419209
XLOC_039193	0.480735	0.776129	0.0235513
XLOC_040046	0.720152	0.965295	0.000101801	MAN2B1
XLOC_040717	0.394258	0.758896	0.0290087
XLOC_040907	0.676585	0.826613	0.0113955
XLOC_040961	0.709717	0.833811	0.0100921
XLOC_041594	0.813446	0.882341	0.00372121	AP3D1
XLOC_042088	0.646657	0.777433	0.0231666
XLOC_043533	0.820077	0.9685	7.63042e-05
XLOC_043697	0.814653	0.812008	0.0143557	Grik1
XLOC_043697	0.814653	0.812008	0.0143557	GRIK2
XLOC_043697	0.814653	0.812008	0.0143557	PDE10A
XLOC_045192	0.747771	0.763468	0.027492
XLOC_045206	0.564201	0.921991	0.00111844	SMARCC2
XLOC_046141	0.632316	0.869481	0.00502858
XLOC_046303	0.763637	0.862452	0.00585311	unknown
XLOC_046425	0.767101	0.930712	0.000788988	PPFIA3
XLOC_046603	0.75674	0.945911	0.000379738
XLOC_046610	0.622252	0.92079	0.00116979
XLOC_046638	0.607294	0.948725	0.000324187
XLOC_047901	0.776493	0.923277	0.00106507
XLOC_049250	0.643576	0.775949	0.0236046	NFKBIL1
XLOC_050103	0.481642	0.869956	0.00497578	Pex26
XLOC_050601	0.710576	0.858485	0.00635447	twf2-a
XLOC_050620	0.696775	0.8531	0.00707766	Prkcq
XLOC_050620	0.696775	0.8531	0.00707766	SFMBT2
XLOC_050668	0.557703	0.873004	0.00464512
XLOC_052219	0.801021	0.964478	0.000109087
XLOC_052628	0.696217	0.928031	0.000882336
XLOC_052858	0.35293	0.792833	0.0189175
XLOC_052898	0.642282	0.847569	0.00787304
XLOC_053517	0.68865	0.926218	0.000949377
XLOC_053870	0.603923	0.867459	0.00525757
XLOC_054375	0.557738	0.945595	0.000386327	CUL2
XLOC_054375	0.557738	0.945595	0.000386327	pbx1
XLOC_054741	0.65127	0.863691	0.00570197	SLC2A5
XLOC_054882	0.616819	0.850391	0.00746045
XLOC_054976	0.375939	0.756828	0.0297111
XLOC_055792	0.810456	0.909571	0.00172555	Npr1
XLOC_055898	0.735019	0.951832	0.000269397
XLOC_056492	0.679889	0.872675	0.00468009
XLOC_056636	0.617896	0.952482	0.000258772
XLOC_056804	0.761964	0.941445	0.00048014
XLOC_057251	0.860827	0.948873	0.000321435	RET
XLOC_057808	0.838992	0.901268	0.00223146	DOCK11
XLOC_057808	0.838992	0.901268	0.00223146	DOCK9
XLOC_057808	0.838992	0.901268	0.00223146	SLC15A2
XLOC_057997	0.666281	0.77463	0.0239982
XLOC_058869	0.714225	0.953409	0.00024408
XLOC_058887	0.448269	0.798074	0.0175919
XLOC_058910	0.816194	0.950309	0.000295422
XLOC_059092	0.729581	0.815356	0.013639
XLOC_059643	0.64141	0.975521	3.60002e-05
XLOC_060369	0.566758	0.923619	0.00105119
XLOC_060505	0.721857	0.965736	9.7997e-05
XLOC_060969	0.672072	0.960511	0.000149418
XLOC_061935	0.784143	0.942014	0.000466466	PLS3
XLOC_061945	0.7788	0.935105	0.000650431
XLOC_062022	0.4462	0.710617	0.0481964
XLOC_062505	0.676268	0.843795	0.00844702	IE
XLOC_062992	0.750275	0.81283	0.0141777
XLOC_064016	0.430936	0.806513	0.0155827	Thbs1
XLOC_065845	0.447106	0.845824	0.00813525
XLOC_066151	0.740397	0.893368	0.00279386	U88
XLOC_066239	0.719291	0.922534	0.00109569	Banf1
XLOC_066755	0.57427	0.948993	0.000319196
XLOC_068480	0.489	0.811672	0.014429
XLOC_069073	0.694145	0.742957	0.0346935
XLOC_069427	0.532561	0.884733	0.00350539
XLOC_069495	0.643474	0.891421	0.00294526
XLOC_069673	0.523943	0.81809	0.0130705
XLOC_069759	0.59311	0.820378	0.0126067
XLOC_070593	0.633333	0.906907	0.00187872
XLOC_070952	0.785173	0.931435	0.000764956	unknown
XLOC_071140	0.489188	0.879462	0.00399206
XLOC_071266	0.813936	0.952214	0.000263119
XLOC_071281	0.449816	0.703895	0.0513444
XLOC_071641	0.705538	0.934646	0.000664073
XLOC_071773	0.602822	0.833479	0.0101501

## Sheet: cluster7
Supplementary data 2: WGCNA clusters
XLOC	GS.T21_trait	MM	p.MM	GeneID
XLOC_000047	0.568227	0.583772	0.128683
XLOC_000070	0.917635	0.94911	0.000317035	moxd1
XLOC_000161	0.82271	0.963139	0.000121779	Arhgap40
XLOC_000165	0.851241	0.925273	0.000985631	fkbp1a
XLOC_000165	0.851241	0.925273	0.000985631	Smpdl3b
XLOC_000173	0.817689	0.866949	0.00531638	TUBE1
XLOC_000173	0.817689	0.866949	0.00531638	WISP1
XLOC_000227	0.800348	0.900743	0.00226631	Ipo5
XLOC_000277	0.940734	0.949035	0.000318416	ITM2B
XLOC_000321	0.362227	0.610833	0.107689
XLOC_000425	0.897285	0.968381	7.71666e-05	FZD6
XLOC_000425	0.897285	0.968381	7.71666e-05	ODC1
XLOC_000428	0.942561	0.983165	1.1778e-05	PDIA6
XLOC_000447	0.804294	0.739655	0.0359498	ARID1B
XLOC_000447	0.804294	0.739655	0.0359498	TFAP2B
XLOC_000467	0.650482	0.730453	0.0395961	C05D10.2
XLOC_000495	0.889633	0.957535	0.000185396	sh3yl1
XLOC_000502	0.908798	0.973468	4.57708e-05	MOXD1
XLOC_000504	0.873402	0.988114	4.16099e-06	MAL2
XLOC_000529	0.736343	0.813414	0.0140518	Rims2
XLOC_000579	0.918583	0.963454	0.000118705	TM9SF2
XLOC_000779	0.674217	0.780327	0.022327
XLOC_001009	0.708291	0.726576	0.0411968
XLOC_001024	0.8849	0.983612	1.08681e-05
XLOC_001135	0.444869	0.583935	0.12855
XLOC_001142	0.694102	0.840191	0.00901952
XLOC_001339	0.805639	0.859173	0.00626565
XLOC_001749	0.869307	0.861216	0.00600645	mfsd2ab
XLOC_001826	0.401178	0.445497	0.268634	DGKZ
XLOC_001846	0.942422	0.967874	8.0905e-05	unknown
XLOC_001882	0.804881	0.897066	0.00252042	RAB13
XLOC_001890	0.664772	0.539152	0.16791	PTPRB
XLOC_001893	0.960836	0.973705	4.45623e-05	Dera
XLOC_001897	0.955434	0.971674	5.5618e-05	CTTN1
XLOC_001907	0.887507	0.98666	5.87601e-06	nell2
XLOC_001918	0.895811	0.965604	9.91294e-05	mical1
XLOC_001918	0.895811	0.965604	9.91294e-05	MICAL3
XLOC_001929	0.936246	0.986225	6.46768e-06	Phlda1
XLOC_001939	0.744169	0.706608	0.0500595	TRHDE
XLOC_001952	0.819857	0.819099	0.0128647	pamr1
XLOC_002049	0.695914	0.923047	0.00107449	unknown
XLOC_002104	0.948637	0.962221	0.000131009	EVPL
XLOC_002104	0.948637	0.962221	0.000131009	PLEC
XLOC_002123	0.641125	0.850332	0.00746891
XLOC_002197	0.909353	0.968208	7.84261e-05	TRPM5
XLOC_002227	0.91165	0.956113	0.000204431	GSKIP
XLOC_002230	0.928755	0.969607	6.85994e-05	cgbb
XLOC_002247	0.797971	0.769731	0.0254954	SCUBE1
XLOC_002399	0.895335	0.978554	2.42652e-05
XLOC_002488	0.93066	0.954808	0.00022299
XLOC_002492	0.225099	0.425573	0.293162
XLOC_002817	0.836868	0.931345	0.000767944
XLOC_002893	0.508111	0.617069	0.10315
XLOC_002966	0.540027	0.577366	0.133961
XLOC_002967	0.827839	0.92918	0.000841489
XLOC_003014	0.863479	0.959562	0.000160336
XLOC_003096	0.799965	0.918693	0.00126314
XLOC_003128	0.326915	0.392355	0.336348
XLOC_003201	0.704682	0.706623	0.0500522	PMP22
XLOC_003205	0.859155	0.922512	0.00109661	Hsd17b7
XLOC_003230	0.553973	0.6877	0.0594262	Tmtc3
XLOC_003242	0.807316	0.87837	0.00409809
XLOC_003244	0.217856	0.24228	0.563189	Dusp8
XLOC_003381	0.562718	0.679819	0.0636154	nit2b
XLOC_003397	0.762335	0.92167	0.00113203	HCK
XLOC_003409	0.62477	0.7405	0.0356256	DSCAM
XLOC_003423	0.899072	0.937611	0.000579055	CLCN3
XLOC_003435	0.740461	0.852948	0.00709881	Ubfd1
XLOC_003449	0.863217	0.970675	6.16651e-05	Gpank1
XLOC_003449	0.863217	0.970675	6.16651e-05	sop-3
XLOC_003449	0.863217	0.970675	6.16651e-05	Tnrc6b
XLOC_003472	0.768104	0.958758	0.000169998	GTPBP1
XLOC_003524	0.735101	0.937777	0.000574511	Gvin1
XLOC_003524	0.735101	0.937777	0.000574511	MRPS34
XLOC_003524	0.735101	0.937777	0.000574511	ttyh2l
XLOC_003561	0.421797	0.524209	0.182326
XLOC_003577	0.844548	0.75347	0.030874	Msr1
XLOC_003586	0.433422	0.641692	0.0863126	TOMM70A
XLOC_003588	0.866733	0.853553	0.00701492	ACP6
XLOC_003594	0.87518	0.954321	0.000230188	SLC37A2
XLOC_003623	0.803637	0.744283	0.0341968	unknown
XLOC_003640	0.896757	0.902976	0.00212044	nog2
XLOC_003652	0.777867	0.91945	0.00122891	OSBPL2
XLOC_003687	0.77804	0.964	0.000113512	CNGA3
XLOC_003768	0.929835	0.989706	2.70597e-06
XLOC_003776	0.932704	0.97031	6.39777e-05	Atp12a
XLOC_003801	0.903373	0.991036	1.78848e-06
XLOC_003810	0.910463	0.974876	3.89046e-05	FGF9
XLOC_003810	0.910463	0.974876	3.89046e-05	MLH
XLOC_003837	0.523489	0.632143	0.0926373
XLOC_003843	0.536881	0.538614	0.168418	BAIAP2
XLOC_003854	0.820841	0.965894	9.66637e-05	SGSM3
XLOC_003893	0.789316	0.960708	0.000147219	ETS1
XLOC_003899	0.866741	0.953261	0.000246393	BCAM
XLOC_004169	0.643982	0.694776	0.0558081
XLOC_004533	0.518957	0.654705	0.0781096
XLOC_004701	0.354369	0.417731	0.303102
XLOC_004916	0.813267	0.841823	0.00875732	itga5
XLOC_004916	0.813267	0.841823	0.00875732	Itga8
XLOC_004943	0.904537	0.965739	9.79748e-05	CLIP-190
XLOC_004943	0.904537	0.965739	9.79748e-05	unknown
XLOC_004998	0.915228	0.97907	2.2562e-05	wnt10a
XLOC_005015	0.866169	0.949882	0.000303	GALNT1
XLOC_005050	0.896867	0.996009	1.58401e-07	AVIL
XLOC_005050	0.896867	0.996009	1.58401e-07	PARP15
XLOC_005072	0.81442	0.906775	0.00188654	Fastkd1
XLOC_005072	0.81442	0.906775	0.00188654	OS9
XLOC_005096	0.743724	0.707519	0.0496323
XLOC_005112	0.662847	0.8827	0.00368825	RAPGEF4
XLOC_005148	0.941871	0.981918	1.45801e-05	igfbp2
XLOC_005148	0.941871	0.981918	1.45801e-05	unknown
XLOC_005175	0.585781	0.667428	0.0705477
XLOC_005183	0.886387	0.966556	9.11903e-05	KIAA1217
XLOC_005196	0.809475	0.980049	1.95578e-05	alphaTub84B
XLOC_005196	0.809475	0.980049	1.95578e-05	MNX1
XLOC_005251	0.856283	0.98609	6.65835e-06	CTNNB1
XLOC_005251	0.856283	0.98609	6.65835e-06	unknown
XLOC_005298	0.935883	0.978859	2.32487e-05	RBMS1
XLOC_005316	0.866254	0.969299	7.06896e-05	STOM
XLOC_005319	0.947161	0.95352	0.000242365	Tmeff1
XLOC_005319	0.947161	0.95352	0.000242365	unknown
XLOC_005379	0.896446	0.962046	0.000132823	Dtx3l
XLOC_005379	0.896446	0.962046	0.000132823	unknown
XLOC_005421	0.929616	0.973833	4.39185e-05	Map2
XLOC_005424	0.937208	0.991499	1.52615e-06	Krt8
XLOC_005425	0.87624	0.987742	4.5624e-06	ARPC2
XLOC_005425	0.87624	0.987742	4.5624e-06	Intermediate
XLOC_005425	0.87624	0.987742	4.5624e-06	Krt8
XLOC_005431	0.804765	0.736834	0.0370448
XLOC_005445	0.836617	0.896884	0.00253344
XLOC_005456	0.199532	0.368375	0.369239
XLOC_005457	0.836101	0.966948	8.80452e-05	MATN1
XLOC_005565	0.24948	0.388475	0.341574
XLOC_005931	0.278437	0.410343	0.312611
XLOC_005993	0.792594	0.903635	0.00207856
XLOC_006026	0.487678	0.647936	0.0823171
XLOC_006210	0.57231	0.778034	0.0229907
XLOC_006413	0.912506	0.932733	0.00072305	copz
XLOC_006437	0.726102	0.841815	0.00875866
XLOC_006449	0.820468	0.843287	0.00852627
XLOC_006489	0.769013	0.930654	0.00079093
XLOC_006493	0.869979	0.977856	2.6698e-05	rundc3b
XLOC_006536	0.901965	0.968055	7.95612e-05	gmppab
XLOC_006542	0.835289	0.898557	0.00241529	Gal3st1
XLOC_006548	0.75451	0.946853	0.000360504	Inpp1
XLOC_006637	0.685457	0.821962	0.0122915	Steap1
XLOC_006655	0.932024	0.963464	0.000118614	LASP1
XLOC_006655	0.932024	0.963464	0.000118614	tmem98
XLOC_006683	0.906478	0.940269	0.00050918	SSPO
XLOC_006689	0.799572	0.964991	0.000104475	Ctnnal1
XLOC_006689	0.799572	0.964991	0.000104475	Galnt5
XLOC_006725	0.760966	0.667184	0.0706889	Erbb4
XLOC_006822	0.862571	0.961393	0.000139726	DAZAP2
XLOC_006890	0.88621	0.911595	0.00161479	KIF28P
XLOC_006903	0.569039	0.705067	0.0507871	ADCY1
XLOC_006904	0.650331	0.790729	0.0194665	ADCY1
XLOC_006972	0.618097	0.740463	0.0356399
XLOC_007005	0.907916	0.97498	3.8423e-05	Khc
XLOC_007320	0.326571	0.456151	0.255952
XLOC_007332	0.674093	0.712151	0.0474942
XLOC_007420	0.733604	0.69434	0.056027
XLOC_007640	0.0779991	0.235081	0.575192
XLOC_007741	0.50498	0.697022	0.0546881
XLOC_007765	0.272081	0.452382	0.260403
XLOC_007783	0.852479	0.958426	0.000174089
XLOC_007966	0.697408	0.755783	0.0300702	lpar1-a
XLOC_007988	0.865708	0.852859	0.00711116	IQGAP1
XLOC_008002	0.612278	0.638879	0.0881489
XLOC_008013	0.912619	0.976681	3.11483e-05	Anxa2
XLOC_008013	0.912619	0.976681	3.11483e-05	RORB
XLOC_008024	0.769033	0.917372	0.00132438	IQCH
XLOC_008063	0.90795	0.937308	0.000587407	Rasgrf1
XLOC_008085	0.893323	0.928241	0.000874772	Fgf10
XLOC_008085	0.893323	0.928241	0.000874772	Galk2
XLOC_008085	0.893323	0.928241	0.000874772	MRPS30
XLOC_008104	0.936993	0.980773	1.75129e-05	LMNA
XLOC_008105	0.912304	0.977129	2.93983e-05	LMNA
XLOC_008127	0.934941	0.981703	1.51047e-05	MIEN1
XLOC_008127	0.934941	0.981703	1.51047e-05	Trpm6
XLOC_008157	0.927315	0.980405	1.85337e-05	GARP
XLOC_008165	0.684992	0.70593	0.0503785	Dpyd
XLOC_008204	0.856133	0.908778	0.00177029
XLOC_008217	0.872106	0.985228	7.96897e-06	ACO1
XLOC_008226	0.581422	0.747162	0.033133	UBL7
XLOC_008234	0.759831	0.852069	0.00722175	SSR2
XLOC_008238	0.861976	0.982073	1.42102e-05	MYO1E
XLOC_008257	0.853208	0.964155	0.000112068	AGL
XLOC_008269	0.757911	0.959518	0.000160859	unknown
XLOC_008357	0.793507	0.853091	0.00707886	unknown
XLOC_008399	0.370994	0.312058	0.451768	unknown
XLOC_008415	0.854408	0.99332	7.41322e-07	Rab11b
XLOC_008444	0.83309	0.958331	0.000175274	Scamp1
XLOC_008446	0.573476	0.828802	0.0109885	SV2C
XLOC_008542	0.575624	0.674285	0.0666595
XLOC_008552	0.797446	0.900419	0.002288
XLOC_008701	0.720209	0.765797	0.0267388
XLOC_008891	0.490042	0.612607	0.106386
XLOC_008898	0.71696	0.897616	0.00248131
XLOC_009129	0.814413	0.946319	0.000371323	BARHL2
XLOC_009129	0.814413	0.946319	0.000371323	stm
XLOC_009156	0.542267	0.805869	0.0157309	uap1l1
XLOC_009162	0.927931	0.977371	2.84793e-05	unknown
XLOC_009163	0.878578	0.941172	0.000486776	unknown
XLOC_009171	0.594955	0.806456	0.0155959	KCNA3
XLOC_009171	0.594955	0.806456	0.0155959	MINOS1
XLOC_009202	0.863017	0.962136	0.000131886	Fructose-bisphosphate
XLOC_009224	0.782213	0.880269	0.00391492	Pxn
XLOC_009228	0.907434	0.985563	7.44159e-06	ccdc64
XLOC_009254	0.787191	0.698136	0.0541372	GSTT1
XLOC_009293	0.805792	0.91452	0.00146307	Tbx2
XLOC_009406	0.924333	0.978755	2.35932e-05	unknown
XLOC_009446	0.933663	0.970317	6.39339e-05	CIT
XLOC_009474	0.153272	0.320136	0.439497
XLOC_009501	0.805183	0.904026	0.00205404	GUCD1
XLOC_009501	0.805183	0.904026	0.00205404	Lztr1
XLOC_009524	0.862901	0.934581	0.000666041	Tbx3
XLOC_009559	0.827316	0.857547	0.00647682	pgam5
XLOC_009559	0.827316	0.857547	0.00647682	PITPNB
XLOC_009560	0.71033	0.889507	0.00309912	TTC28
XLOC_009627	0.927699	0.934318	0.000673948
XLOC_009675	0.671252	0.752507	0.0312123
XLOC_009768	0.904091	0.911746	0.00160671
XLOC_009936	0.290422	0.545798	0.161704
XLOC_009993	0.247799	0.245712	0.557497
XLOC_009994	0.772201	0.699554	0.0534417
XLOC_010066	0.133803	0.21087	0.616184
XLOC_010110	0.87974	0.977954	2.63473e-05
XLOC_010125	0.927846	0.9632	0.000121179
XLOC_010357	0.338077	0.418631	0.301952	MLKL
XLOC_010386	0.616947	0.657559	0.0763737
XLOC_010395	0.857432	0.784707	0.0210927	PHKB
XLOC_010474	0.70153	0.731614	0.0391242	unknown
XLOC_010477	0.813046	0.857495	0.0064836	unknown
XLOC_010613	0.850203	0.924086	0.00103239	Adamts18
XLOC_010633	0.720619	0.908608	0.00177997	ANLN
XLOC_010653	0.505005	0.689459	0.058514
XLOC_010655	0.401766	0.626774	0.0963075	Timm21
XLOC_010714	0.567542	0.701158	0.0526609
XLOC_010725	0.49462	0.674191	0.0667116
XLOC_010768	0.557651	0.549079	0.158687
XLOC_011029	0.911169	0.946798	0.000361607
XLOC_011148	0.617119	0.814652	0.0137878
XLOC_011275	0.625661	0.750809	0.0318149
XLOC_011292	0.810157	0.871521	0.00480415
XLOC_011389	0.758696	0.701311	0.0525869
XLOC_011398	0.678623	0.836895	0.00956408
XLOC_011464	0.875468	0.953866	0.000237056	Rgs7
XLOC_011468	0.839866	0.990109	2.40144e-06	CKM
XLOC_011472	0.855701	0.933098	0.000711542	RAB3GAP2
XLOC_011503	0.881908	0.958545	0.000172609	six1
XLOC_011548	0.792572	0.968397	7.70474e-05	SLCO1B3
XLOC_011552	0.653367	0.79279	0.0189286	PYGM
XLOC_011582	0.898002	0.921326	0.00114672	Erlec1
XLOC_011643	0.537992	0.773444	0.0243556	P5436
XLOC_011643	0.537992	0.773444	0.0243556	RSPH6A
XLOC_011668	0.770947	0.950385	0.000294093	CCS
XLOC_011763	0.950784	0.978592	2.41364e-05	Fam98a
XLOC_011796	0.802268	0.972746	4.95824e-05	AMN
XLOC_011796	0.802268	0.972746	4.95824e-05	Tlr5
XLOC_011805	0.502205	0.740775	0.0355208	unknown
XLOC_011825	0.839394	0.966783	8.93564e-05
XLOC_011832	0.624417	0.619656	0.1013	Dnajc4
XLOC_011882	0.866009	0.965831	9.71913e-05	Rdh13
XLOC_011900	0.829755	0.962959	0.000123548	BMP4
XLOC_012090	0.562167	0.706946	0.0499008
XLOC_012537	0.665431	0.743283	0.034571
XLOC_012569	0.556478	0.683413	0.0616841
XLOC_012581	0.928165	0.943102	0.000441075	KRT9
XLOC_012650	0.914291	0.934107	0.00068036	unknown
XLOC_012682	0.90075	0.953509	0.000242545	SEMA3F
XLOC_012716	0.865952	0.966005	9.57265e-05
XLOC_012718	0.602898	0.778091	0.0229739
XLOC_012747	0.870597	0.940072	0.000514175	Mib2
XLOC_012762	0.618469	0.69816	0.0541254
XLOC_012837	0.758203	0.931898	0.000749826	gmppb
XLOC_012841	0.883765	0.973034	4.80343e-05	VGLL4
XLOC_013078	0.581694	0.748399	0.0326822
XLOC_013099	0.587149	0.739779	0.0359022
XLOC_013244	0.372908	0.427541	0.290693
XLOC_013357	0.752655	0.944753	0.000404296
XLOC_013389	0.722231	0.80479	0.0159807
XLOC_013456	0.839581	0.877774	0.00415669	ST6GALNAC2
XLOC_013456	0.839581	0.877774	0.00415669	unknown
XLOC_013572	0.91421	0.987478	4.8623e-06	COL14A1
XLOC_013580	0.821856	0.769163	0.0256729	Ext1
XLOC_013588	0.7932	0.870462	0.00491987	unknown
XLOC_013610	0.779488	0.918166	0.00128733	NDUFA2
XLOC_013610	0.779488	0.918166	0.00128733	VPS33A
XLOC_013652	0.826645	0.888304	0.00319844	CACNG3
XLOC_013697	0.843637	0.932772	0.000721821	EXT3
XLOC_013702	0.757971	0.884049	0.00356628	Elfn1
XLOC_013703	0.796069	0.962317	0.000130022	srfbp1
XLOC_013714	0.921288	0.991298	1.63684e-06	Sox9
XLOC_013783	0.777197	0.818583	0.0129698	LMTK2
XLOC_013796	0.867349	0.937918	0.00057067	Gipr
XLOC_013835	0.906149	0.981395	1.58756e-05	GBP7
XLOC_013943	0.730924	0.847119	0.00794006	ZCRB1
XLOC_013972	0.923448	0.991465	1.54447e-06	CDC42EP5
XLOC_013972	0.923448	0.991465	1.54447e-06	pdxdc1
XLOC_013972	0.923448	0.991465	1.54447e-06	SDK2
XLOC_013997	0.669965	0.824136	0.0118675	Spag9
XLOC_014006	0.736899	0.957205	0.000189699	UQCRC2
XLOC_014011	0.806802	0.961231	0.000141471
XLOC_014012	0.807211	0.8855	0.00343788
XLOC_014039	0.90376	0.937728	0.000575846
XLOC_014076	0.624871	0.780622	0.0222425	E4F1
XLOC_014122	0.297962	0.441551	0.273407
XLOC_014140	0.655458	0.754678	0.0304523
XLOC_014150	0.743879	0.755611	0.0301294
XLOC_014223	0.817807	0.910343	0.00168274
XLOC_014756	0.543638	0.662439	0.0734591	Slc23a1
XLOC_014767	0.48914	0.541951	0.165281	Aak1
XLOC_014780	0.742837	0.789502	0.0197912	pitx2
XLOC_014795	0.873942	0.924245	0.00102605
XLOC_014835	0.845525	0.968928	7.32642e-05	Spon2
XLOC_014884	0.839535	0.775968	0.0235989
XLOC_014889	0.876269	0.983675	1.07449e-05	tdcB
XLOC_014971	0.657421	0.629982	0.0941048	KLHL2
XLOC_015066	0.445469	0.644424	0.084551
XLOC_015213	0.65796	0.795894	0.0181361
XLOC_015394	0.712564	0.789687	0.0197423
XLOC_015398	0.883693	0.933773	0.000690595
XLOC_015615	0.825389	0.931078	0.00077675	SGK223
XLOC_015686	0.880826	0.98532	7.82247e-06	Homer1
XLOC_015742	0.771377	0.787279	0.0203882	smad2
XLOC_015781	0.891869	0.972316	5.19485e-05	TPM1
XLOC_015822	0.737488	0.943561	0.000430643	FOCAD
XLOC_015849	0.490606	0.6716	0.0681662
XLOC_015859	0.888313	0.981986	1.44171e-05	MYZAP
XLOC_015860	0.761957	0.830941	0.0105998	MYZAP
XLOC_015896	0.64146	0.699118	0.053655	RFESD
XLOC_015999	0.866584	0.961801	0.000135382
XLOC_016007	0.662137	0.797245	0.0177978	Efna2
XLOC_016007	0.662137	0.797245	0.0177978	unknown
XLOC_016130	0.922583	0.95559	0.000211737
XLOC_016309	0.799486	0.870756	0.00488754
XLOC_016404	0.602697	0.542809	0.16448
XLOC_016501	0.643573	0.796145	0.0180728
XLOC_016537	0.77619	0.924732	0.00100678
XLOC_016560	0.946674	0.977573	2.77276e-05	Tmtc2
XLOC_016564	0.925203	0.994744	3.61568e-07	MGAT4C
XLOC_016591	0.517202	0.631529	0.0930531
XLOC_016646	0.801018	0.804846	0.0159676	MAPK8IP2
XLOC_016652	0.905817	0.981757	1.49727e-05	St5
XLOC_016653	0.926255	0.989524	2.85144e-06	LYVE1
XLOC_016685	0.860643	0.964863	0.000105617	SLC13A1
XLOC_016708	0.880655	0.907327	0.00185403	DDB_G0274557
XLOC_016708	0.880655	0.907327	0.00185403	Hipk2
XLOC_016736	0.83447	0.927824	0.000889817
XLOC_016737	0.719443	0.911222	0.00163489	unknown
XLOC_016758	0.903075	0.976341	3.25247e-05	dhdh
XLOC_016804	0.750662	0.854545	0.00687865	CACNA1D
XLOC_016814	0.665902	0.860603	0.00608356	SVOPL
XLOC_016819	0.910964	0.974661	3.99039e-05
XLOC_016836	0.777803	0.877204	0.00421322	snd1
XLOC_016855	0.576471	0.693331	0.0565359
XLOC_016884	0.765995	0.828406	0.0110614	LRP4
XLOC_016902	0.558543	0.580623	0.131262
XLOC_016928	0.610111	0.812536	0.0142412	IGF1
XLOC_017006	0.876638	0.909324	0.00173945
XLOC_017013	0.880296	0.985018	8.31342e-06
XLOC_017226	0.653115	0.821596	0.012364
XLOC_017255	0.827371	0.876968	0.0042368
XLOC_017376	0.643365	0.802287	0.0165698
XLOC_017383	0.734682	0.794214	0.0185623
XLOC_017387	0.936551	0.969235	7.11266e-05
XLOC_017416	0.515837	0.584031	0.128472
XLOC_017501	0.950813	0.982785	1.25901e-05	DUSP4
XLOC_017619	0.81546	0.870076	0.00496243	Trim14
XLOC_017626	0.760016	0.912269	0.00157898
XLOC_017643	0.851402	0.971291	5.7887e-05	WDR1
XLOC_017685	0.850547	0.975258	3.71677e-05	SFRP5
XLOC_017758	0.899449	0.988527	3.74279e-06	LRRTM3
XLOC_017835	0.714892	0.936746	0.000603082
XLOC_017846	0.851295	0.843316	0.00852177
XLOC_017879	0.887142	0.944307	0.000414028	NEFM
XLOC_017895	0.834364	0.973538	4.54116e-05	LRRK2
XLOC_017978	0.797586	0.769221	0.0256545
XLOC_018063	0.87536	0.96673	8.97849e-05
XLOC_018439	0.430574	0.572375	0.138156
XLOC_018496	0.874609	0.991275	1.64958e-06	ankib1
XLOC_018523	0.762768	0.87445	0.00449339	Mpp6
XLOC_018529	0.907961	0.987754	4.54947e-06
XLOC_018546	0.613755	0.670971	0.0685225	unknown
XLOC_018700	0.798719	0.950125	0.000298677	unknown
XLOC_018714	0.88349	0.988392	3.87654e-06	arm
XLOC_018714	0.88349	0.988392	3.87654e-06	Ppp1r9a
XLOC_018774	0.786657	0.927347	0.000907256
XLOC_018789	0.870495	0.924304	0.00102369	Znf385b
XLOC_018864	0.942115	0.971207	5.8397e-05	Fkbp11
XLOC_018890	0.894539	0.968353	7.7373e-05	GALNT13
XLOC_018891	0.90612	0.962939	0.000123749	FMNL3
XLOC_019015	0.446995	0.554727	0.153566
XLOC_019278	0.833914	0.863591	0.00571409
XLOC_019470	0.387615	0.546125	0.161402
XLOC_019498	0.619936	0.797652	0.0176965	Usp14
XLOC_019512	0.916747	0.966323	9.30908e-05	unknown
XLOC_019527	0.832846	0.909165	0.00174837
XLOC_019535	0.830721	0.895462	0.00263676	KLHL31
XLOC_019535	0.830721	0.895462	0.00263676	unknown
XLOC_019551	0.678008	0.7426	0.0348281
XLOC_019561	0.924373	0.945263	0.000393343	Arfgef1
XLOC_019564	0.848169	0.941193	0.000486261
XLOC_019566	0.303511	0.56281	0.146396
XLOC_019568	0.747574	0.757525	0.0294731
XLOC_019671	0.845742	0.849004	0.00766146	rpl11
XLOC_019671	0.845742	0.849004	0.00766146	snx17
XLOC_019700	0.661575	0.819966	0.0126893	Garem
XLOC_019700	0.661575	0.819966	0.0126893	GAREML
XLOC_019700	0.661575	0.819966	0.0126893	RAB10
XLOC_019703	0.619287	0.662916	0.0731775	KLHL14
XLOC_019764	0.908447	0.98375	1.05969e-05	Slc17a9
XLOC_019767	0.795486	0.955779	0.000209084	Asph
XLOC_019829	0.824323	0.900106	0.00230911	33
XLOC_019842	0.77231	0.924282	0.00102458	PLEC
XLOC_019903	0.856372	0.970849	6.05842e-05
XLOC_019970	0.696516	0.872299	0.00472028
XLOC_020136	0.742741	0.930756	0.00078751
XLOC_020245	0.860908	0.98362	1.08525e-05
XLOC_020402	0.356527	0.582169	0.129992
XLOC_020430	0.867534	0.854161	0.00693117	OAT
XLOC_020430	0.867534	0.854161	0.00693117	PBDC1
XLOC_020445	0.814114	0.921846	0.00112457	ccdc149b
XLOC_020506	0.941683	0.974688	3.97785e-05	MYOF
XLOC_020534	0.788483	0.697455	0.0544735	BIN3
XLOC_020542	0.82322	0.919146	0.00124262	Wfs1
XLOC_020547	0.759708	0.911245	0.00163362	Uncharacterized
XLOC_020562	0.252743	0.357317	0.384871
XLOC_020583	0.704241	0.729332	0.0400549	PLEKHA1
XLOC_020593	0.823231	0.978282	2.51956e-05	MSX2
XLOC_020624	0.633548	0.77305	0.0244751	INPP5A
XLOC_020624	0.633548	0.77305	0.0244751	unknown
XLOC_020704	0.752227	0.936439	0.000611742	Cfap58
XLOC_020711	0.912461	0.992156	1.19936e-06	WDR1
XLOC_020730	0.846804	0.984062	9.99994e-06	Uncharacterized
XLOC_020732	0.765257	0.876937	0.00423986	Dbnl
XLOC_020737	0.915715	0.980898	1.7177e-05
XLOC_020759	0.833559	0.915287	0.00142491	SHROOM2
XLOC_020977	0.743724	0.707519	0.0496323
XLOC_021041	0.73529	0.731562	0.039145
XLOC_021239	0.609031	0.678669	0.0642409
XLOC_021390	0.922859	0.971658	5.57135e-05	SLC5A11
XLOC_021390	0.922859	0.971658	5.57135e-05	ZDHHC4
XLOC_021488	0.938184	0.974353	4.13665e-05	Pitpnc1
XLOC_021492	0.851555	0.894142	0.00273509	SREBF2
XLOC_021525	0.904252	0.941278	0.000484197	Uncharacterized
XLOC_021530	0.792555	0.944045	0.000419818	MYH3
XLOC_021579	0.745576	0.744719	0.0340342	unknown
XLOC_021590	0.900043	0.949636	0.000307433	SDK2
XLOC_021593	0.910237	0.948372	0.000330843
XLOC_021597	0.77785	0.910834	0.00165592
XLOC_021616	0.888547	0.975881	3.44451e-05
XLOC_021620	0.917056	0.962949	0.000123655	unknown
XLOC_021645	0.657303	0.863052	0.00577959
XLOC_021647	0.801325	0.965095	0.000103553	Fam83g
XLOC_021657	0.808431	0.920372	0.00118804	ALOX5
XLOC_021658	0.807045	0.912404	0.00157184	unknown
XLOC_021724	0.754596	0.745193	0.0338583
XLOC_021728	0.813132	0.869101	0.00507114
XLOC_021883	0.535432	0.788395	0.0200873
XLOC_021978	0.233362	0.40716	0.316752
XLOC_022017	0.747476	0.958326	0.000175327
XLOC_022160	0.644284	0.763318	0.027541
XLOC_022161	0.693986	0.77937	0.0226025
XLOC_022165	0.834036	0.918381	0.00127747
XLOC_022267	0.753462	0.851516	0.00729993	Ca8
XLOC_022277	0.683682	0.752188	0.031325
XLOC_022324	0.94652	0.982098	1.41512e-05
XLOC_022462	0.933422	0.954531	0.000227071	lonp2
XLOC_022513	0.496067	0.553314	0.154838	Wwp1
XLOC_022513	0.496067	0.553314	0.154838	WWP2
XLOC_022520	0.502712	0.659157	0.075412
XLOC_022677	0.202044	0.372678	0.363234
XLOC_022784	0.488973	0.622877	0.0990228
XLOC_022867	0.645082	0.790671	0.0194819
XLOC_023030	0.437904	0.676779	0.0652769
XLOC_023160	0.873825	0.904887	0.00200055	Smpd1
XLOC_023235	0.923527	0.992495	1.05071e-06	PDGFC
XLOC_023248	0.812618	0.906125	0.00192529
XLOC_023251	0.920714	0.977568	2.77458e-05	Frem2
XLOC_023275	0.889697	0.979541	2.1082e-05	GALNT10
XLOC_023275	0.889697	0.979541	2.1082e-05	GALNTL6
XLOC_023275	0.889697	0.979541	2.1082e-05	unknown
XLOC_023288	0.0455189	0.138688	0.743276
XLOC_023305	0.77825	0.961306	0.000140663	glod5
XLOC_023305	0.77825	0.961306	0.000140663	unknown
XLOC_023313	0.842071	0.912118	0.00158695
XLOC_023332	0.808834	0.957737	0.000182788	MFAP3L
XLOC_023382	0.701201	0.744759	0.0340195	Bmx
XLOC_023623	0.699661	0.694578	0.0559075
XLOC_023778	0.560025	0.604057	0.112748
XLOC_023820	0.794599	0.826069	0.0114982
XLOC_023855	0.393855	0.467993	0.242218
XLOC_023898	0.908046	0.997179	5.59856e-08	unknown
XLOC_023915	0.534957	0.796888	0.0178868	cdk20
XLOC_024017	0.730438	0.727633	0.0407565	Atp2b3
XLOC_024019	0.926966	0.985822	7.04945e-06	bgn
XLOC_024035	0.765805	0.924928	0.000999076	Sars
XLOC_024035	0.765805	0.924928	0.000999076	STRIP1
XLOC_024042	0.616793	0.797511	0.0177316	GTSE1
XLOC_024047	0.881004	0.986749	5.75902e-06
XLOC_024063	0.923077	0.959122	0.000165577	Flna
XLOC_024063	0.923077	0.959122	0.000165577	FLNB
XLOC_024099	0.763327	0.95366	0.000240203	Cecr5
XLOC_024115	0.836814	0.937954	0.000569708	Tmcc2
XLOC_024119	0.868885	0.957806	0.000181905	copg2
XLOC_024143	0.626907	0.776818	0.0233475	IRAK4
XLOC_024226	0.87125	0.971879	5.44269e-05
XLOC_024231	0.888942	0.934927	0.000655703
XLOC_024232	0.898332	0.905697	0.00195112
XLOC_024237	0.451113	0.568478	0.141482
XLOC_024240	0.848852	0.892739	0.00284219
XLOC_024669	0.664971	0.745275	0.0338278	PTPRS
XLOC_024680	0.842344	0.956556	0.000198371	GADD45B
XLOC_024725	0.797913	0.79737	0.0177666	unknown
XLOC_024760	0.571097	0.614923	0.1047	Grpr
XLOC_024806	0.675145	0.818345	0.0130183
XLOC_024818	0.896012	0.977691	2.72963e-05	Zswim4
XLOC_024818	0.896012	0.977691	2.72963e-05	ZSWIM6
XLOC_024919	0.911508	0.983194	1.17174e-05	TMEM181
XLOC_024958	0.459002	0.65447	0.0782533
XLOC_025060	0.630261	0.651452	0.0801155
XLOC_025088	0.508417	0.759569	0.0287821
XLOC_025311	0.894943	0.979688	2.06316e-05
XLOC_025353	0.869287	0.959973	0.000155551
XLOC_025387	0.507122	0.57343	0.137264
XLOC_025449	0.899052	0.88563	0.00342659	MAN1B1
XLOC_025484	0.940556	0.966311	9.31881e-05	COL11A2
XLOC_025485	0.871145	0.990598	2.06337e-06	GSN
XLOC_025485	0.871145	0.990598	2.06337e-06	SCIN
XLOC_025485	0.871145	0.990598	2.06337e-06	unknown
XLOC_025497	0.701821	0.800109	0.0170934
XLOC_025512	0.821446	0.910206	0.00169028	Prrt1
XLOC_025526	0.885019	0.979574	2.09818e-05	Pla2g4a
XLOC_025565	0.939855	0.955392	0.000214553
XLOC_025641	0.932561	0.969039	7.24822e-05	Fmo5
XLOC_025677	0.697623	0.80991	0.0148168	AK5
XLOC_025707	0.888295	0.938906	0.000544268	fnbp1
XLOC_025815	0.888611	0.976539	3.17183e-05
XLOC_026034	0.373943	0.531859	0.174866
XLOC_026083	0.580981	0.535879	0.171013
XLOC_026107	0.472838	0.730821	0.0394459
XLOC_026271	0.933438	0.985067	8.23225e-06	OPN3
XLOC_026291	0.732959	0.929439	0.000832474	IVD
XLOC_026291	0.732959	0.929439	0.000832474	rad51-b
XLOC_026301	0.892608	0.911305	0.00163037	Dll4
XLOC_026301	0.892608	0.911305	0.00163037	JAG1
XLOC_026301	0.892608	0.911305	0.00163037	jag1a
XLOC_026339	0.762551	0.872771	0.00466993	unknown
XLOC_026394	0.785354	0.935361	0.00064288	atl2
XLOC_026401	0.72767	0.901271	0.00223127	TM7SF2
XLOC_026401	0.72767	0.901271	0.00223127	unknown
XLOC_026509	0.343732	0.544193	0.163191
XLOC_026530	0.647039	0.745618	0.0337008
XLOC_026536	0.78393	0.885706	0.00341997
XLOC_026538	0.843924	0.861936	0.0059169
XLOC_026924	0.850444	0.953163	0.000247932
XLOC_026926	0.904455	0.976714	3.1017e-05
XLOC_027069	0.904829	0.992287	1.14034e-06	POU4F2
XLOC_027097	0.871074	0.966406	9.24131e-05	PCDH18
XLOC_027097	0.871074	0.966406	9.24131e-05	unknown
XLOC_027120	0.785807	0.739486	0.036015
XLOC_027124	0.625128	0.77222	0.0247276
XLOC_027135	0.895873	0.978034	2.60605e-05	unknown
XLOC_027187	0.587085	0.711713	0.0476943
XLOC_027213	0.893464	0.895197	0.00265632	ALG5
XLOC_027233	0.645126	0.667491	0.0705114
XLOC_027241	0.852755	0.808234	0.0151917	Bbs7
XLOC_027259	0.915644	0.945491	0.000388527	PDE2A
XLOC_027282	0.911823	0.962807	0.000125061	ATP8A1
XLOC_027282	0.911823	0.962807	0.000125061	ATP8A2
XLOC_027328	0.903086	0.984079	9.96991e-06	CHRNA10
XLOC_027345	0.658637	0.865393	0.00549843	NSDHL
XLOC_027780	0.88537	0.973012	4.81518e-05	SIAE
XLOC_027791	0.85026	0.885833	0.00340892	has2
XLOC_027791	0.85026	0.885833	0.00340892	unknown
XLOC_027797	0.688159	0.922341	0.00110376	GPX2
XLOC_027804	0.882857	0.987664	4.64938e-06	MANF
XLOC_027806	0.756579	0.947721	0.000343346	Frmd4a
XLOC_027806	0.756579	0.947721	0.000343346	FRMD4B
XLOC_027807	0.820627	0.907178	0.00186276	unknown
XLOC_027808	0.839805	0.955516	0.000212792	unknown
XLOC_027854	0.878433	0.895748	0.00261576	RIBC1
XLOC_027859	0.779289	0.784177	0.0212399	Cacna2d3
XLOC_027862	0.838533	0.93397	0.000684548	Shisa4
XLOC_027871	0.587596	0.711107	0.0479712	psuG2
XLOC_027871	0.587596	0.711107	0.0479712	SHQ1
XLOC_027887	0.855169	0.986458	6.14532e-06	Alas1
XLOC_027892	0.832165	0.934181	0.000678124	TUB1
XLOC_027909	0.458241	0.573637	0.137089
XLOC_027923	0.570209	0.764156	0.0272682	TRABD
XLOC_027998	0.807739	0.929426	0.000832922	tmem5
XLOC_028051	0.695261	0.683132	0.0618338	fezf2
XLOC_028055	0.933089	0.968131	7.89994e-05	lamb4
XLOC_028069	0.438276	0.503515	0.203342	Gle1
XLOC_028069	0.438276	0.503515	0.203342	HDAC6
XLOC_028316	0.921251	0.986894	5.57324e-06
XLOC_028429	0.621781	0.838189	0.00934785
XLOC_028495	0.935822	0.984863	8.57193e-06	Crtap
XLOC_028495	0.935822	0.984863	8.57193e-06	Fkbp9
XLOC_028500	0.914192	0.966978	8.78077e-05	AKAP9
XLOC_028500	0.914192	0.966978	8.78077e-05	unknown
XLOC_028504	0.766722	0.955229	0.000216892	Kynu
XLOC_028532	0.473296	0.705526	0.0505697	JRKL
XLOC_028594	0.841559	0.977288	2.87908e-05	NPEPPSL1
XLOC_028622	0.824459	0.901081	0.00224381	AGPS
XLOC_028630	0.882511	0.953562	0.000241716	Lrp8
XLOC_028637	0.768208	0.782453	0.0217224	Myo10
XLOC_028697	0.484879	0.641041	0.0867361
XLOC_028712	0.847886	0.968061	7.95167e-05	Skt
XLOC_028712	0.847886	0.968061	7.95167e-05	unknown
XLOC_028776	0.771484	0.801666	0.0167182	unknown
XLOC_028780	0.799752	0.975775	3.48999e-05
XLOC_028783	0.928226	0.985631	7.33693e-06	WNT3
XLOC_028791	0.920155	0.98986	2.58692e-06	Tubulin
XLOC_028792	0.844984	0.934149	0.000679099	clasp1b
XLOC_028805	0.720016	0.77103	0.0250931	ATF7
XLOC_028826	0.576971	0.69939	0.0535216
XLOC_028829	0.793849	0.929358	0.000835291	Ramp1
XLOC_028848	0.877753	0.967274	8.54838e-05
XLOC_028948	0.000229207	0.152408	0.71863
XLOC_029372	0.841196	0.959769	0.000157913
XLOC_029398	0.83184	0.85204	0.00722583	TTLL5
XLOC_029435	0.854562	0.983964	1.01847e-05	FERMT2
XLOC_029442	0.50504	0.52368	0.182849	DICER1
XLOC_029581	0.703227	0.826735	0.0113727	PPP1CB
XLOC_029585	0.779473	0.789656	0.0197504	GALNT14
XLOC_029615	0.771736	0.901545	0.0022132	unknown
XLOC_029629	0.913548	0.97918	2.22117e-05	FKBP3
XLOC_029655	0.901084	0.983323	1.14508e-05	unknown
XLOC_029691	0.922979	0.973231	4.69954e-05	Capn8
XLOC_029994	0.757453	0.75813	0.0292674
XLOC_030014	0.626395	0.779172	0.0226599
XLOC_030115	0.655017	0.772801	0.0245507
XLOC_030116	0.396612	0.552523	0.155553
XLOC_030178	0.915113	0.989864	2.58336e-06	PVRL1
XLOC_030230	0.541207	0.680764	0.0631044	STOM
XLOC_030302	0.718575	0.778748	0.0227827	GLB1L2
XLOC_030323	0.645721	0.81161	0.0144424	cblb-b
XLOC_030336	0.739098	0.909422	0.0017339	IGFLR1
XLOC_030367	0.838829	0.891968	0.00290219	SCN3B
XLOC_030424	0.865621	0.982823	1.25073e-05	Ceacam1
XLOC_030424	0.865621	0.982823	1.25073e-05	unknown
XLOC_030496	0.831018	0.837516	0.00946
XLOC_030585	0.448806	0.613655	0.105621
XLOC_030616	0.430574	0.572375	0.138156
XLOC_030668	0.731746	0.838464	0.00930236
XLOC_030724	0.453728	0.582995	0.129317
XLOC_030929	0.941743	0.988092	4.18389e-06	PDIA3
XLOC_030935	0.608873	0.625895	0.0969157
XLOC_030948	0.828124	0.92329	0.00106458	ADAM10
XLOC_030982	0.809114	0.974771	3.93906e-05	Cp1
XLOC_030985	0.955225	0.98146	1.57122e-05	Setbp1
XLOC_030985	0.955225	0.98146	1.57122e-05	unknown
XLOC_031044	0.936006	0.978021	2.61071e-05	NEDD4L
XLOC_031048	0.873031	0.89911	0.002377	Ankrd32
XLOC_031048	0.873031	0.89911	0.002377	MCTP1
XLOC_031082	0.912389	0.981898	1.46295e-05	GAS1
XLOC_031109	0.902604	0.970412	6.33312e-05	WFDC3
XLOC_031163	0.755605	0.721158	0.0434989	CNTLN
XLOC_031180	0.85525	0.98871	3.56748e-06	PRRC1
XLOC_031219	0.790944	0.958012	0.000179284	SCAMP1
XLOC_031236	0.813042	0.970037	6.57507e-05	RAB27A
XLOC_031246	0.902227	0.958246	0.00017633	NR2F1
XLOC_031357	0.717482	0.737066	0.036954
XLOC_031512	0.849165	0.95382	0.000237759
XLOC_031517	0.326431	0.518406	0.188097
XLOC_031611	0.751071	0.725312	0.041727
XLOC_031616	0.819355	0.869312	0.00504751
XLOC_031718	0.811926	0.931988	0.000746925	FAXC
XLOC_031735	0.932442	0.983373	1.13491e-05	unknown
XLOC_031756	0.686551	0.858038	0.00641258	NXPE3
XLOC_031758	0.914733	0.976597	3.14849e-05	ANXA5
XLOC_031759	0.788728	0.811104	0.0145532	ANXA5
XLOC_031760	0.822629	0.793583	0.0187242
XLOC_031766	0.871091	0.964441	0.000109434	Dse
XLOC_031786	0.708514	0.677459	0.0649036	unknown
XLOC_031790	0.774712	0.964659	0.000107445	CHMP3
XLOC_031793	0.88737	0.972215	5.25122e-05	GOT1
XLOC_031865	0.881036	0.99719	5.53244e-08	infB
XLOC_031871	0.700309	0.759494	0.0288074	SGPL1
XLOC_031871	0.700309	0.759494	0.0288074	unknown
XLOC_031903	0.88561	0.97981	2.02648e-05	HTR4
XLOC_031916	0.794076	0.72843	0.0404266
XLOC_031925	0.418744	0.636436	0.089762	FGFBP3
XLOC_031987	0.294254	0.495924	0.211353
XLOC_032192	0.849706	0.943081	0.000441561
XLOC_032318	0.847361	0.935925	0.000626464	IRX5
XLOC_032321	0.785175	0.799039	0.0173544
XLOC_032324	0.514545	0.767458	0.0262092	SLC12A5
XLOC_032424	0.857188	0.912316	0.00157652
XLOC_032438	0.513542	0.507354	0.199351	TRAPPC8
XLOC_032455	0.846814	0.865378	0.00550012	unknown
XLOC_032482	0.94514	0.96986	6.69138e-05
XLOC_032605	0.760594	0.815867	0.0135315
XLOC_032823	0.918615	0.980366	1.8645e-05
XLOC_032948	0.303721	0.353656	0.390111
XLOC_032951	0.764096	0.859791	0.00618642	nrarpb
XLOC_032958	0.51666	0.583109	0.129223
XLOC_032986	0.838559	0.841494	0.00880977	PTRH1
XLOC_032986	0.838559	0.841494	0.00880977	tada1
XLOC_033002	0.794628	0.860814	0.0060569
XLOC_033066	0.911968	0.954782	0.000223378	Rnf41
XLOC_033070	0.803444	0.927646	0.000896297	DAPP1
XLOC_033094	0.920525	0.970012	6.59114e-05	Keratin%2C
XLOC_033096	0.919667	0.974828	3.91246e-05	HMCN1
XLOC_033096	0.919667	0.974828	3.91246e-05	Hmcn2
XLOC_033136	0.792193	0.917951	0.00129733	Rabgap1
XLOC_033139	0.794972	0.955691	0.000210322	ass1
XLOC_033141	0.872989	0.944002	0.000420753	RAPGEF1
XLOC_033167	0.351796	0.441262	0.273758
XLOC_033179	0.891744	0.97391	4.35344e-05	c1galt1a
XLOC_033179	0.891744	0.97391	4.35344e-05	MECP2
XLOC_033219	0.625615	0.750509	0.0319221
XLOC_033222	0.58364	0.776614	0.0234078
XLOC_033550	0.869925	0.922509	0.00109674
XLOC_033578	0.710691	0.786797	0.0205191	CHN1
XLOC_033588	0.896371	0.986749	5.75858e-06	SP9
XLOC_033596	0.786637	0.96659	9.09133e-05	Grb10
XLOC_033596	0.786637	0.96659	9.09133e-05	GRB14
XLOC_033599	0.877498	0.955281	0.000216144	Kcnh2
XLOC_033600	0.835649	0.880064	0.00393444	Tcap
XLOC_033630	0.744952	0.848209	0.00777817
XLOC_033637	0.908387	0.981037	1.68066e-05	Agr3
XLOC_033637	0.908387	0.981037	1.68066e-05	unknown
XLOC_033660	0.815069	0.973489	4.56588e-05	tspan9
XLOC_033671	0.915586	0.981363	1.59583e-05	BETA
XLOC_033672	0.823168	0.941581	0.000476836	BETA
XLOC_033674	0.817686	0.829627	0.0108376	MAP3K2
XLOC_033741	0.839266	0.929504	0.000830206	Keratin%2C
XLOC_033742	0.489746	0.748117	0.0327845
XLOC_033765	0.881203	0.986973	5.47287e-06	Erbb4
XLOC_033765	0.881203	0.986973	5.47287e-06	unknown
XLOC_033769	0.654	0.777363	0.0231871	Hhatl
XLOC_033773	0.852728	0.98255	1.31102e-05	Myosin
XLOC_033777	0.899956	0.991661	1.44092e-06	ITGA9
XLOC_033879	0.605884	0.610858	0.107671
XLOC_034012	0.91822	0.959038	0.000166585
XLOC_034017	0.609377	0.570816	0.139481
XLOC_034019	0.691422	0.861273	0.00599939
XLOC_034025	0.127778	0.239204	0.568308
XLOC_034213	0.866642	0.888181	0.00320877	TPP1
XLOC_034213	0.866642	0.888181	0.00320877	unknown
XLOC_034213	0.866642	0.888181	0.00320877	yipf3
XLOC_034254	0.663202	0.900243	0.00229984	Traf3
XLOC_034258	0.868175	0.860642	0.00607862	RGS7
XLOC_034264	0.840265	0.981942	1.45231e-05	Sf1
XLOC_034316	0.465345	0.642501	0.0857889	WDR92
XLOC_034376	0.862176	0.982277	1.37331e-05	bdh2
XLOC_034408	0.898132	0.914572	0.00146046	Daam1
XLOC_034424	0.789177	0.944176	0.000416907	RBKS
XLOC_034441	0.940412	0.985526	7.49862e-06	CAPN3
XLOC_034441	0.940412	0.985526	7.49862e-06	CAPN9
XLOC_034441	0.940412	0.985526	7.49862e-06	Capns1
XLOC_034469	0.671776	0.699156	0.0536365	arsk
XLOC_034496	0.738793	0.928729	0.000857389	PARP1
XLOC_034535	0.887799	0.970586	6.22289e-05	BAHD1
XLOC_034535	0.887799	0.970586	6.22289e-05	unknown
XLOC_034543	0.815951	0.810436	0.0147004	unknown
XLOC_034554	0.789882	0.719834	0.0440727
XLOC_034567	0.826347	0.967015	8.75162e-05	Cog2
XLOC_034568	0.839227	0.854913	0.0068285	COG2
XLOC_034590	0.840116	0.962381	0.000129372	Ephx1
XLOC_034590	0.840116	0.962381	0.000129372	vps51
XLOC_034928	0.71888	0.904699	0.00201216
XLOC_034975	0.514215	0.642586	0.0857343
XLOC_035015	0.775753	0.953729	0.000239152	RSAD1
XLOC_035026	0.747923	0.935917	0.000626695	TMEM104
XLOC_035061	0.936414	0.980836	1.73431e-05	Recql5
XLOC_035061	0.936414	0.980836	1.73431e-05	Stxbp4
XLOC_035107	0.859221	0.897178	0.0025124	GNG13
XLOC_035125	0.898985	0.886857	0.00332064	slc38a10
XLOC_035126	0.879091	0.964828	0.000105923	enthd2
XLOC_035130	0.856863	0.989517	2.85704e-06	P4HB
XLOC_035142	0.716758	0.894539	0.00270532	DNASE1
XLOC_035142	0.716758	0.894539	0.00270532	Tmc7
XLOC_035183	0.876502	0.904511	0.00202381	crlf3
XLOC_035202	0.823456	0.768208	0.0259726
XLOC_035381	0.923535	0.980986	1.69419e-05
XLOC_035392	0.628249	0.661154	0.07422	Unkl
XLOC_035568	0.676209	0.871307	0.00482738
XLOC_035854	0.862465	0.966638	9.05282e-05
XLOC_035874	0.931043	0.975115	3.78127e-05	unknown
XLOC_035899	0.822506	0.779123	0.022674	Ankfy1
XLOC_035899	0.822506	0.779123	0.022674	NFATC2IP
XLOC_035903	0.805533	0.959913	0.000156244	ATP2A2
XLOC_035907	0.668126	0.916726	0.00135502
XLOC_035914	0.733971	0.923413	0.00105954	TMEM120A
XLOC_035933	0.830291	0.843725	0.00845797	Bcr
XLOC_035933	0.830291	0.843725	0.00845797	SMARCB1
XLOC_035953	0.761571	0.88478	0.0035012	DOC2B
XLOC_035956	0.713275	0.857744	0.006451	GDPD1
XLOC_036018	0.814858	0.94156	0.000477344	RNFT2
XLOC_036018	0.814858	0.94156	0.000477344	tubd1
XLOC_036082	0.834212	0.854408	0.00689733	UPF0545
XLOC_036092	0.778126	0.936119	0.000620884	VPS37B
XLOC_036129	0.830745	0.94528	0.000392999	Ap1b1
XLOC_036129	0.830745	0.94528	0.000392999	AP2B1
XLOC_036129	0.830745	0.94528	0.000392999	Rasl10b
XLOC_036133	0.28765	0.376345	0.358152
XLOC_036139	0.481087	0.633959	0.0914144	Ggnbp2
XLOC_036197	0.909287	0.956933	0.000193297	WBSCR27
XLOC_036237	0.391519	0.585095	0.127607
XLOC_036659	0.885017	0.986563	6.00465e-06	B3GNT3
XLOC_036798	0.764205	0.961682	0.000136643	At1g72550
XLOC_036877	0.803506	0.960296	0.000151849	AP2M1
XLOC_036886	0.944646	0.943683	0.000427893	wnt4a
XLOC_036890	0.259272	0.332969	0.420293
XLOC_037032	0.53729	0.665207	0.0718353
XLOC_037434	0.286601	0.457777	0.254043
XLOC_037435	0.926705	0.987802	4.49608e-06
XLOC_037458	0.538667	0.591101	0.122788
XLOC_037492	0.737694	0.675032	0.0662435
XLOC_037561	0.784174	0.801198	0.0168305	RAB23
XLOC_037574	0.689913	0.868984	0.00508427	unknown
XLOC_037584	0.856557	0.971809	5.48346e-05	IFI44L
XLOC_037584	0.856557	0.971809	5.48346e-05	unknown
XLOC_037591	0.687026	0.839217	0.00917833	Lrpap1
XLOC_037607	0.908854	0.959167	0.000165033
XLOC_037701	0.743957	0.853436	0.00703099
XLOC_037909	0.843218	0.903073	0.00211426	PPP4R4
XLOC_037944	0.796351	0.895989	0.00259818	Nenf
XLOC_037944	0.796351	0.895989	0.00259818	TMEM206
XLOC_037956	0.757534	0.865689	0.00546348	BNIP3L
XLOC_037960	0.761004	0.88501	0.0034809	Cd22
XLOC_038008	0.797921	0.845586	0.00817147	ABCC3
XLOC_038090	0.885919	0.987121	5.28884e-06	AXL
XLOC_038090	0.885919	0.987121	5.28884e-06	unknown
XLOC_038094	0.86489	0.979072	2.25563e-05	IRF2BPL
XLOC_038124	0.931238	0.987303	5.06889e-06	Rtn4
XLOC_038180	0.762151	0.733236	0.0384705	mcm8
XLOC_038387	0.739509	0.709577	0.0486753
XLOC_038504	0.804815	0.827288	0.0112691
XLOC_038537	0.714294	0.811166	0.0145398
XLOC_038621	0.922714	0.971797	5.49046e-05	MET
XLOC_038636	0.673667	0.730984	0.0393797	Pycrl
XLOC_038651	0.824672	0.88975	0.00307934	Poglut1
XLOC_038671	0.879546	0.991105	1.74754e-06	CRELD1
XLOC_038693	0.714102	0.926288	0.000946742	ARF4
XLOC_038697	0.78422	0.895723	0.00261761	IARS
XLOC_038700	0.840059	0.937227	0.000589648	Atp2b1
XLOC_038723	0.695293	0.784185	0.0212375	Uncharacterized
XLOC_038844	0.501445	0.62825	0.0952904	TPRA1
XLOC_038852	0.428192	0.507698	0.198996	unknown
XLOC_038884	0.912638	0.951076	0.000282115	unknown
XLOC_038892	0.765346	0.771607	0.0249155	ift122
XLOC_038917	0.90326	0.990487	2.13678e-06	Sema3d
XLOC_038918	0.851533	0.987164	5.23633e-06
XLOC_039151	0.487628	0.62822	0.0953109
XLOC_039347	0.7671	0.919825	0.00121221	JAK2
XLOC_039347	0.7671	0.919825	0.00121221	unknown
XLOC_039372	0.567338	0.76023	0.0285608	HMGCS1
XLOC_039423	0.106867	0.200381	0.634221	Lppr4
XLOC_039445	0.687647	0.714069	0.0466258
XLOC_039449	0.764904	0.914072	0.00148567	unknown
XLOC_039484	0.925052	0.957575	0.000184878	Cyp4f5
XLOC_039504	0.896348	0.965304	0.000101717	Leprotl1
XLOC_039554	0.84631	0.921518	0.0011385	urod
XLOC_039555	0.849096	0.877904	0.00414382
XLOC_039606	0.952142	0.974463	4.08395e-05	CALR
XLOC_039606	0.952142	0.974463	4.08395e-05	GLRX
XLOC_039606	0.952142	0.974463	4.08395e-05	unknown
XLOC_039809	0.31042	0.424427	0.294604
XLOC_039886	0.499559	0.580509	0.131356
XLOC_039966	0.452706	0.617457	0.102871
XLOC_039993	0.950232	0.963453	0.000118714	TRYP7
XLOC_039993	0.950232	0.963453	0.000118714	unknown
XLOC_040000	0.509674	0.663686	0.0727248	Fam13c
XLOC_040043	0.84477	0.976701	3.10685e-05	ZDHHC6
XLOC_040045	0.616386	0.785467	0.0208832	MAN2B1
XLOC_040060	0.614048	0.539853	0.16725
XLOC_040092	0.855378	0.961673	0.000136733	MSMO1
XLOC_040120	0.668451	0.641586	0.0863818	TACR3
XLOC_040154	0.749904	0.949467	0.00031049	unknown
XLOC_040180	0.598439	0.648708	0.0818308
XLOC_040199	0.794841	0.868601	0.00512749	GRID1
XLOC_040200	0.572238	0.745102	0.0338919
XLOC_040210	0.848764	0.958438	0.000173938	Areg
XLOC_040226	0.848203	0.985581	7.4136e-06	USO1
XLOC_040230	0.467487	0.723308	0.0425761
XLOC_040244	0.902733	0.974295	4.16452e-05	DAPP1
XLOC_040258	0.872422	0.918203	0.00128566	ANXA5
XLOC_040355	0.379949	0.546107	0.161418
XLOC_040425	0.882428	0.941404	0.000481131
XLOC_040709	0.681141	0.589615	0.123971	katna1
XLOC_040731	0.926328	0.921386	0.00114413	Mmp24
XLOC_040731	0.926328	0.921386	0.00114413	unknown
XLOC_040829	0.721364	0.846341	0.00805692	CHMP1A
XLOC_040845	0.675155	0.764742	0.0270784	ccdc47
XLOC_040845	0.675155	0.764742	0.0270784	unknown
XLOC_040858	0.931689	0.992006	1.2697e-06	SERPINB1
XLOC_040923	0.513338	0.699517	0.0534595
XLOC_041016	0.524982	0.642104	0.086046
XLOC_041469	0.609984	0.811163	0.0145404
XLOC_041485	0.849711	0.970356	6.36867e-05	Myo18a
XLOC_041486	0.875499	0.974641	3.9996e-05	Myo18a
XLOC_041503	0.888597	0.964656	0.000107477	cmpk
XLOC_041503	0.888597	0.964656	0.000107477	PRKAA2
XLOC_041564	0.746938	0.897475	0.00249127	plaa
XLOC_041680	0.948959	0.954656	0.000225219	AGXT2
XLOC_041933	0.570533	0.794251	0.0185529
XLOC_041949	0.368233	0.412193	0.310217
XLOC_041950	0.828955	0.920669	0.00117509
XLOC_041954	0.934628	0.945773	0.000382607
XLOC_042029	0.769101	0.813914	0.0139448
XLOC_042090	0.784104	0.936326	0.000614956	Snx6
XLOC_042126	0.683529	0.864736	0.00557638	Mthfd1l
XLOC_042126	0.683529	0.864736	0.00557638	NIN
XLOC_042138	0.78827	0.939251	0.000535254	PPM1A
XLOC_042140	0.742428	0.834064	0.0100482	RBM25
XLOC_042214	0.583041	0.767535	0.0261851	cfl2
XLOC_042214	0.583041	0.767535	0.0261851	RYR2
XLOC_042257	0.83547	0.978422	2.47125e-05	CAPN3
XLOC_042257	0.83547	0.978422	2.47125e-05	US11
XLOC_042279	0.770118	0.7126	0.0472902	CASC5
XLOC_042281	0.800154	0.894484	0.00270941
XLOC_042341	0.559515	0.649568	0.0812907
XLOC_042380	0.757875	0.769741	0.0254923
XLOC_042431	0.688004	0.654488	0.0782425
XLOC_042513	0.156557	0.259841	0.534284
XLOC_042537	0.806254	0.937141	0.000592035
XLOC_042616	0.885366	0.959189	0.000164768	Slc46a2
XLOC_042627	0.876683	0.962905	0.000124088	C2orf54
XLOC_042628	0.790199	0.846087	0.00809536	Espn
XLOC_042628	0.790199	0.846087	0.00809536	unknown
XLOC_042631	0.886403	0.972806	4.92551e-05	Arhgef10
XLOC_042649	0.420321	0.575287	0.1357	ECE2
XLOC_042690	0.855418	0.984396	9.38825e-06	cptp
XLOC_042708	0.853514	0.855615	0.00673369	Plch2
XLOC_042762	0.517885	0.510212	0.196407
XLOC_042774	0.906677	0.985032	8.28966e-06	nonA
XLOC_042782	0.854123	0.917188	0.00133304	TPRG1L
XLOC_042813	0.761636	0.820077	0.0126671	cyb5d1
XLOC_042813	0.761636	0.820077	0.0126671	naa38
XLOC_042838	0.849135	0.930727	0.000788473
XLOC_042842	0.774776	0.883265	0.00363683
XLOC_043036	0.627711	0.721024	0.0435567
XLOC_043162	0.640104	0.76016	0.0285843	uba1
XLOC_043167	0.869175	0.925456	0.000978514	unknown
XLOC_043173	0.883996	0.941954	0.000467907	Cftr
XLOC_043199	0.891685	0.873915	0.00454916	unknown
XLOC_043203	0.859803	0.970358	6.36752e-05	DUSP7
XLOC_043247	0.811352	0.954689	0.000224743	SLC25A20
XLOC_043255	0.806418	0.93215	0.000741693	NLRP12
XLOC_043267	0.929663	0.979022	2.27185e-05	C3orf84
XLOC_043267	0.929663	0.979022	2.27185e-05	RENBP
XLOC_043277	0.693687	0.891113	0.00296969	Gns
XLOC_043307	0.168846	0.304402	0.463524
XLOC_043351	0.846552	0.947078	0.000356004	unknown
XLOC_043354	0.587209	0.677116	0.0650917
XLOC_043379	0.837981	0.888793	0.00315785
XLOC_043396	0.691973	0.59124	0.122679
XLOC_043526	0.561713	0.657331	0.0765114
XLOC_043561	0.635065	0.862618	0.00583275
XLOC_043638	0.732737	0.859194	0.00626288	TRAF3IP2
XLOC_043665	0.884129	0.864478	0.00560725	unknown
XLOC_043738	0.754288	0.852395	0.00717604	FAM46A
XLOC_043739	0.745514	0.867945	0.00520199	FAM46A
XLOC_043788	0.71951	0.842183	0.00870017
XLOC_044022	0.755544	0.879058	0.00403107
XLOC_044216	0.719876	0.939268	0.000534797	CLDN18
XLOC_044233	0.821193	0.843293	0.00852538
XLOC_044277	0.863325	0.965665	9.86052e-05	TSC22D1
XLOC_044289	0.594996	0.760669	0.0284144	Cog3
XLOC_044299	0.925465	0.972238	5.2387e-05	CHST5
XLOC_044703	0.923181	0.95119	0.000280177	MEF2B
XLOC_044757	0.476989	0.542373	0.164886
XLOC_044793	0.503596	0.537302	0.16966	Aagab
XLOC_044793	0.503596	0.537302	0.16966	Ctif
XLOC_044818	0.486457	0.619882	0.101139
XLOC_044842	0.624675	0.695043	0.0556742
XLOC_045075	0.755925	0.789591	0.0197677	CenG1A
XLOC_045124	0.600979	0.697744	0.054331	LANCL2
XLOC_045152	0.852909	0.747423	0.0330375
XLOC_045169	0.432651	0.442686	0.27203
XLOC_045170	0.667302	0.808008	0.0152426
XLOC_045171	0.829147	0.918252	0.0012834	plekha8
XLOC_045208	0.957203	0.975339	3.68039e-05	CSPG5
XLOC_045245	0.794832	0.821994	0.0122853	npy
XLOC_045259	0.295707	0.569072	0.140972	Lztfl1
XLOC_045277	0.742989	0.789952	0.0196717	cyb561
XLOC_045281	0.852423	0.939394	0.000531541	MYL6
XLOC_045300	0.717359	0.80774	0.0153033	ANKMY2
XLOC_045300	0.717359	0.80774	0.0153033	EXOG
XLOC_045321	0.935461	0.972785	4.93678e-05	DOT1
XLOC_045321	0.935461	0.972785	4.93678e-05	Fkbp14
XLOC_045324	0.927906	0.989699	2.71141e-06
XLOC_045385	0.883084	0.956575	0.000198116
XLOC_045417	0.908402	0.991352	1.60669e-06
XLOC_045466	0.869537	0.91552	0.00141342
XLOC_045468	0.819916	0.756936	0.0296742
XLOC_045673	0.744559	0.71189	0.0476134
XLOC_045764	0.889497	0.979956	1.98317e-05	SYTL3
XLOC_045839	0.750389	0.771952	0.0248096	Os05g0155500
XLOC_045853	0.815924	0.972827	4.91412e-05	Cnksr2
XLOC_045853	0.815924	0.972827	4.91412e-05	CNKSR3
XLOC_045853	0.815924	0.972827	4.91412e-05	unknown
XLOC_045869	0.710632	0.866274	0.00539485	Picalm
XLOC_045869	0.710632	0.866274	0.00539485	Snap91
XLOC_045909	0.847937	0.94195	0.000467995	KLHL32
XLOC_046223	0.790215	0.939691	0.000523874	Ano2
XLOC_046245	0.938331	0.980767	1.75316e-05	unknown
XLOC_046261	0.85297	0.871877	0.00476572
XLOC_046277	0.58848	0.725856	0.0414983
XLOC_046342	0.667104	0.914927	0.00144274	unknown
XLOC_046374	0.783146	0.907729	0.00183055	ACADVL
XLOC_046383	0.877812	0.951877	0.000268658	MBNL3
XLOC_046407	0.759344	0.873196	0.00462484	chmp2a
XLOC_046407	0.759344	0.873196	0.00462484	LRRC10B
XLOC_046420	0.746903	0.763746	0.0274015
XLOC_046539	0.839849	0.925961	0.000959153
XLOC_046541	0.895498	0.947802	0.00034178
XLOC_046567	0.79987	0.963497	0.00011829
XLOC_046673	0.726913	0.931142	0.000774646
XLOC_046770	0.862598	0.955013	0.00022	FAM49B
XLOC_046771	0.852166	0.960903	0.00014506	mycl1a
XLOC_046820	0.764954	0.936034	0.000623337	unknown
XLOC_046863	0.292822	0.485465	0.222657	fam83h
XLOC_046878	0.718326	0.90579	0.00194551	ABHD3
XLOC_046878	0.718326	0.90579	0.00194551	GULO
XLOC_046878	0.718326	0.90579	0.00194551	KCNB1
XLOC_046878	0.718326	0.90579	0.00194551	Sdr16c5
XLOC_047021	0.741806	0.802374	0.0165492
XLOC_047082	0.769136	0.940446	0.000504739
XLOC_047085	0.838688	0.959394	0.000162325	srfA
XLOC_047126	0.901711	0.896326	0.00257365	Mest
XLOC_047195	0.802611	0.83743	0.00947424	Cd55b
XLOC_047395	0.893939	0.987194	5.20047e-06	Gpr64
XLOC_047413	0.74341	0.887175	0.00329358
XLOC_047427	0.856808	0.909711	0.00171774	BVES
XLOC_047699	0.906876	0.9808	1.74413e-05	Ca5b
XLOC_047702	0.742677	0.805443	0.0158292
XLOC_047732	0.849546	0.975058	3.80687e-05	ARF2
XLOC_047733	0.724677	0.920753	0.00117142	Dus4l
XLOC_047733	0.724677	0.920753	0.00117142	PYCR1
XLOC_047766	0.804147	0.735851	0.0374311	psma7
XLOC_047952	0.395925	0.669952	0.0691015
XLOC_048158	0.910083	0.988563	3.70839e-06	CTXN3
XLOC_048162	0.719891	0.698771	0.0538251	Cela2a
XLOC_048162	0.719891	0.698771	0.0538251	unknown
XLOC_048177	0.796761	0.972201	5.2592e-05
XLOC_048202	0.927133	0.989205	3.11924e-06	AGP9
XLOC_048202	0.927133	0.989205	3.11924e-06	PSMA4
XLOC_048295	0.768899	0.772729	0.0245724	Dcaf12
XLOC_048304	0.92412	0.950044	0.000300121	crabp2
XLOC_048391	0.789185	0.831267	0.0105413
XLOC_048415	0.694937	0.883374	0.00362694
XLOC_048478	0.874577	0.976122	3.34311e-05
XLOC_048498	0.438975	0.532383	0.174361
XLOC_048529	0.770999	0.919435	0.0012296
XLOC_048532	0.855807	0.963404	0.000119188	Agfg1
XLOC_048532	0.855807	0.963404	0.000119188	MFF
XLOC_048532	0.855807	0.963404	0.000119188	Nod1
XLOC_048532	0.855807	0.963404	0.000119188	RNF13
XLOC_048532	0.855807	0.963404	0.000119188	Rnf167
XLOC_048563	0.845801	0.914124	0.00148305	Sin3a
XLOC_048563	0.845801	0.914124	0.00148305	SLC5A7
XLOC_048563	0.845801	0.914124	0.00148305	unknown
XLOC_048564	0.771969	0.81161	0.0144425	unknown
XLOC_048641	0.881035	0.892951	0.00282585	MYO16
XLOC_048644	0.926135	0.939295	0.000534118	Nlgn1
XLOC_048954	0.824615	0.95285	0.000252877
XLOC_048977	0.514533	0.655301	0.0777452	unknown
XLOC_049087	0.729808	0.789938	0.0196757
XLOC_049205	0.931753	0.965777	9.76539e-05	MATN2
XLOC_049218	0.548563	0.810556	0.0146738	EBNA1
XLOC_049221	0.794171	0.882838	0.00367571	EBNA1
XLOC_049252	0.933537	0.992107	1.22216e-06	hspa5
XLOC_049289	0.923388	0.979824	2.02245e-05	uap1l1
XLOC_049308	0.810801	0.885454	0.00344197	MTF2
XLOC_049590	0.251181	0.534832	0.172012
XLOC_049596	0.91362	0.982765	1.26335e-05	FV3-043R
XLOC_049691	0.912961	0.940487	0.000503713
XLOC_049711	0.800305	0.844581	0.00832539	Kcp
XLOC_049746	0.838638	0.739111	0.0361595	Sult1c1
XLOC_049875	0.734329	0.889973	0.00306125
XLOC_049905	0.793877	0.772842	0.0245382
XLOC_049943	0.500096	0.70881	0.0490305
XLOC_050095	0.929409	0.933809	0.000689498
XLOC_050346	0.812842	0.820681	0.012546
XLOC_050348	0.662804	0.67081	0.0686138
XLOC_050378	0.801993	0.953808	0.000237938
XLOC_050443	0.913638	0.970019	6.58668e-05	FBXO10
XLOC_050583	0.868887	0.989672	2.73314e-06
XLOC_050630	0.839559	0.97372	4.44862e-05	sema3d
XLOC_050637	0.883473	0.959193	0.000164725	unknown
XLOC_050647	0.744229	0.952015	0.000266379	TBK1
XLOC_050647	0.744229	0.952015	0.000266379	unknown
XLOC_050729	0.773379	0.877737	0.00416035
XLOC_050777	0.933322	0.945768	0.000382721	VASH2
XLOC_050795	0.0611225	0.194427	0.644532
XLOC_050868	0.454228	0.646875	0.0829883
XLOC_050987	0.863445	0.95713	0.000190694	PLEC
XLOC_050995	0.686391	0.764792	0.0270623	Kcnab3
XLOC_050999	0.751059	0.767447	0.026213	HRASLS
XLOC_051013	0.873478	0.851501	0.00730208	unknown
XLOC_051179	0.855329	0.957011	0.000192265	PLBD1
XLOC_051269	0.249184	0.381026	0.351712
XLOC_051276	0.626593	0.65324	0.0790088
XLOC_051403	0.913539	0.987683	4.62894e-06	ARCN1
XLOC_051425	0.910557	0.98022	1.90604e-05	GBE1
XLOC_051437	0.897676	0.974149	4.23579e-05
XLOC_051467	0.828367	0.880789	0.00386568	BBX
XLOC_051467	0.828367	0.880789	0.00386568	unknown
XLOC_051467	0.828367	0.880789	0.00386568	ZW10
XLOC_051475	0.721164	0.83268	0.0102903
XLOC_051490	0.829487	0.979177	2.22209e-05	unknown
XLOC_051498	0.86364	0.916675	0.00135743	unknown
XLOC_051529	0.752297	0.807703	0.0153118
XLOC_051534	0.477348	0.556702	0.151797
XLOC_051669	0.499125	0.783018	0.0215636
XLOC_051679	0.681586	0.847589	0.00787011	CLCC1
XLOC_051682	0.787393	0.897339	0.00250091	PIGW
XLOC_051882	0.678895	0.697298	0.0545515
XLOC_051892	0.410025	0.476332	0.232777
XLOC_052009	0.805685	0.968372	7.72294e-05
XLOC_052078	0.833915	0.948522	0.000328012
XLOC_052079	0.882002	0.951358	0.000277333
XLOC_052085	0.567775	0.635314	0.0905086	MTHFSD
XLOC_052152	0.595094	0.773994	0.0241895
XLOC_052168	0.36971	0.547089	0.160513
XLOC_052211	0.73965	0.839527	0.00912759
XLOC_052252	0.842154	0.922901	0.0010805	EIF2A
XLOC_052252	0.842154	0.922901	0.0010805	SERP2
XLOC_052252	0.842154	0.922901	0.0010805	TSC22D2
XLOC_052252	0.842154	0.922901	0.0010805	unknown
XLOC_052266	0.923203	0.974424	4.10277e-05	LEGB
XLOC_052276	0.826777	0.910965	0.00164876	Slc9a9
XLOC_052454	0.886939	0.979217	2.20938e-05	PKM
XLOC_052455	0.792161	0.74287	0.0347261	NPTN
XLOC_052455	0.792161	0.74287	0.0347261	unknown
XLOC_052512	0.95112	0.984056	1.00122e-05	Gatad2b
XLOC_052772	0.583489	0.740821	0.0355031
XLOC_052775	0.768347	0.961243	0.000141347	Hdhd2
XLOC_052795	0.63493	0.827373	0.0112531
XLOC_052810	0.823948	0.95622	0.000202952	MCC
XLOC_052810	0.823948	0.95622	0.000202952	TPM1
XLOC_053279	0.291122	0.503181	0.20369
XLOC_053320	0.774532	0.828541	0.0110366
XLOC_053335	0.901104	0.948882	0.000321261	MTSS1L
XLOC_053335	0.901104	0.948882	0.000321261	unknown
XLOC_053335	0.901104	0.948882	0.000321261	VAC14
XLOC_053340	0.503798	0.537152	0.169803
XLOC_053345	0.562258	0.701056	0.05271
XLOC_053553	0.746918	0.864367	0.00562056
XLOC_053574	0.407754	0.559135	0.149633
XLOC_053628	0.760994	0.855755	0.00671484	SLC8A3
XLOC_053751	0.702008	0.817415	0.0132094	BCL2L14
XLOC_053814	0.512103	0.643742	0.0849889	CNIH4
XLOC_053814	0.512103	0.643742	0.0849889	ONECUT3
XLOC_053814	0.512103	0.643742	0.0849889	wdr26
XLOC_053840	0.912522	0.977157	2.9289e-05	KIF6
XLOC_053840	0.912522	0.977157	2.9289e-05	WDR74
XLOC_053885	0.72964	0.682608	0.0621133
XLOC_053900	0.671712	0.654699	0.078113
XLOC_053913	0.915591	0.912161	0.00158467	Khdrbs2
XLOC_054047	0.767303	0.80339	0.0163086
XLOC_054114	0.719048	0.803107	0.0163754
XLOC_054118	0.368982	0.606128	0.111187	ZNF497
XLOC_054215	0.505987	0.607581	0.1101
XLOC_054384	0.712946	0.773439	0.0243571	SLC2A8
XLOC_054483	0.867305	0.828069	0.0111239	VWA5A
XLOC_054586	0.720886	0.900704	0.00226891
XLOC_054627	0.25663	0.365584	0.373157
XLOC_054726	0.749949	0.94288	0.000446188	SMTNL1
XLOC_054733	0.759036	0.962663	0.000126504
XLOC_054799	0.82197	0.867344	0.00527088	SWP2
XLOC_054875	0.813711	0.94132	0.000483167
XLOC_054922	0.904739	0.965019	0.000104226	unknown
XLOC_054922	0.904739	0.965019	0.000104226	ZFHX2
XLOC_054922	0.904739	0.965019	0.000104226	ZFHX3
XLOC_054922	0.904739	0.965019	0.000104226	ZFHX4
XLOC_054943	0.889673	0.969195	7.13994e-05
XLOC_054957	0.857699	0.927548	0.000899886
XLOC_055083	0.591667	0.695787	0.0553023	dytn
XLOC_055107	0.861976	0.972516	5.08401e-05	Obscn
XLOC_055107	0.861976	0.972516	5.08401e-05	speg
XLOC_055110	0.86303	0.973693	4.46234e-05	Esyt2
XLOC_055110	0.86303	0.973693	4.46234e-05	esyt2-b
XLOC_055227	0.623578	0.811578	0.0144496
XLOC_055269	0.627061	0.864259	0.00563346
XLOC_055332	0.770403	0.894953	0.0026744	unknown
XLOC_055336	0.9004	0.984835	8.62002e-06	CSK
XLOC_055336	0.9004	0.984835	8.62002e-06	HCN1
XLOC_055336	0.9004	0.984835	8.62002e-06	Lman1
XLOC_055336	0.9004	0.984835	8.62002e-06	unknown
XLOC_055347	0.913041	0.961758	0.000135833	SLC27A6
XLOC_055347	0.913041	0.961758	0.000135833	USP8
XLOC_055348	0.901981	0.965591	9.92373e-05	SEMA6B
XLOC_055538	0.556427	0.783056	0.021553	RASAL2
XLOC_055645	0.273348	0.507816	0.198874
XLOC_055694	0.873446	0.85878	0.00631618	SKIV2L
XLOC_055737	0.71434	0.891005	0.0029783
XLOC_055865	0.86849	0.932628	0.000726403	DIP2C
XLOC_055995	0.628498	0.616325	0.103686
XLOC_056073	0.85206	0.975742	3.50403e-05	Transcription
XLOC_056142	0.901041	0.97077	6.10753e-05	Cdkn1a
XLOC_056209	0.821665	0.806599	0.0155631	DLC1
XLOC_056253	0.927546	0.949866	0.000303285	Ddr2
XLOC_056341	0.913237	0.971677	5.56001e-05	slc22a15
XLOC_056355	0.535552	0.561134	0.147867	PRDM9
XLOC_056404	0.528677	0.547728	0.159926
XLOC_056406	0.519165	0.598684	0.116853
XLOC_056633	0.787919	0.827175	0.0112902
XLOC_056639	0.907186	0.979982	1.97536e-05	Efcab2
XLOC_056669	0.751187	0.822024	0.0122793	PHPT1
XLOC_056714	0.843045	0.978211	2.54422e-05	PGD
XLOC_056720	0.89873	0.950947	0.000284335	Muc4
XLOC_056720	0.89873	0.950947	0.000284335	N
XLOC_056720	0.89873	0.950947	0.000284335	notch1
XLOC_056830	0.863373	0.951508	0.000274795	incenp-a
XLOC_056832	0.877458	0.977456	2.81621e-05
XLOC_057059	0.937878	0.931139	0.000774737	GOLGA3
XLOC_057137	0.499978	0.467678	0.242579
XLOC_057250	0.886611	0.965875	9.68222e-05	RET
XLOC_057275	0.841051	0.758058	0.0292919	MAPK10
XLOC_057404	0.544348	0.634864	0.0908086	Znf22
XLOC_057404	0.544348	0.634864	0.0908086	ZNF420
XLOC_057415	0.881239	0.890302	0.0030346	tollipa
XLOC_057425	0.617395	0.847805	0.00783803	unknown
XLOC_057425	0.617395	0.847805	0.00783803	ZNF271
XLOC_057425	0.617395	0.847805	0.00783803	ZNF628
XLOC_057425	0.617395	0.847805	0.00783803	ZNF729
XLOC_057519	0.868833	0.948301	0.000332196
XLOC_057535	0.0315499	0.241177	0.565023	ORC1
XLOC_057570	0.727441	0.831045	0.0105811	NSMCE2
XLOC_057575	0.894893	0.982288	1.37083e-05	TRPS1
XLOC_057582	0.885472	0.984328	9.51044e-06	CD109
XLOC_057634	0.701416	0.923362	0.00106163	Plxnb2
XLOC_057724	0.748417	0.771306	0.025008
XLOC_057765	0.808273	0.8698	0.00499308	ACTN3
XLOC_057765	0.808273	0.8698	0.00499308	ACTN4
XLOC_058063	0.84669	0.936723	0.000603722	ST3GAL5
XLOC_058076	0.211441	0.479083	0.229704
XLOC_058191	0.731022	0.815786	0.0135485
XLOC_058208	0.914549	0.912798	0.00155122
XLOC_058211	0.605646	0.677671	0.0647873	Siae
XLOC_058240	0.884409	0.841201	0.00885662
XLOC_058305	0.918014	0.981194	1.63939e-05	unknown
XLOC_058326	0.728265	0.815989	0.013506	Nt5dc2
XLOC_058466	0.658995	0.883382	0.00362621	RAB9A
XLOC_058582	0.7343	0.838912	0.00922844	foxn3
XLOC_058722	0.682204	0.716636	0.0454784
XLOC_058813	0.790754	0.944053	0.000419632	infB
XLOC_058888	0.378582	0.398166	0.328591
XLOC_058907	0.753266	0.852549	0.00715441
XLOC_058921	0.378248	0.655056	0.0778949
XLOC_059053	0.803897	0.976676	3.11674e-05	Nmes1
XLOC_059207	0.74216	0.910826	0.00165631	unknown
XLOC_059275	0.498318	0.570707	0.139574
XLOC_059285	0.706937	0.749428	0.0323102
XLOC_059297	0.328904	0.44937	0.263988
XLOC_059329	0.859336	0.987167	5.23293e-06
XLOC_059453	0.70519	0.756644	0.0297742
XLOC_059481	0.85575	0.89761	0.00248172	unknown
XLOC_059484	0.673818	0.639853	0.0875106	CYP2D16
XLOC_059509	0.813603	0.950353	0.000294653	RAB35
XLOC_059575	0.892205	0.97325	4.68968e-05	unknown
XLOC_059598	0.220146	0.430299	0.287249
XLOC_059659	0.391657	0.537765	0.169221
XLOC_059719	0.844352	0.957413	0.000186986	Tmod1
XLOC_059790	0.839517	0.965473	0.000100258
XLOC_059798	0.853498	0.912956	0.001543
XLOC_059817	0.73019	0.682375	0.0622381
XLOC_059830	0.851499	0.959604	0.000159849	MYL6
XLOC_059917	0.835794	0.785741	0.0208079	COL5A2
XLOC_059935	0.730223	0.868903	0.00509336
XLOC_059971	0.868572	0.840901	0.00890486
XLOC_059988	0.915511	0.969901	6.66381e-05	Exoc1
XLOC_059996	0.696244	0.666161	0.0712804
XLOC_060125	0.800425	0.952366	0.000260649	Tubulin
XLOC_060135	0.608858	0.786652	0.0205588
XLOC_060186	0.689156	0.801701	0.0167097	CD9
XLOC_060193	0.706498	0.790572	0.019508
XLOC_060262	0.635445	0.763844	0.0273696	unknown
XLOC_060363	0.778171	0.822825	0.012122	ZNF700
XLOC_060608	0.705024	0.83297	0.0102392	unknown
XLOC_060718	0.639247	0.740033	0.0358045
XLOC_060768	0.785617	0.782213	0.0217903	Intestinal
XLOC_060836	0.750244	0.833715	0.0101089	alaS
XLOC_060899	0.771344	0.708173	0.0493268
XLOC_060918	0.84691	0.931237	0.000771496
XLOC_061002	0.563981	0.62758	0.0957512	ZBTB11
XLOC_061056	0.768762	0.756546	0.0298078	48
XLOC_061056	0.768762	0.756546	0.0298078	Bo17
XLOC_061056	0.768762	0.756546	0.0298078	GCNT3
XLOC_061090	0.866171	0.896809	0.00253879	SPTAN1
XLOC_061170	0.416776	0.520432	0.186072
XLOC_061211	0.856834	0.904739	0.00200967	P65-A
XLOC_061211	0.856834	0.904739	0.00200967	P65-B
XLOC_061289	0.696166	0.805252	0.0158734
XLOC_061473	0.722557	0.815443	0.0136206	MCM3AP
XLOC_061504	0.830334	0.977697	2.72747e-05
XLOC_061531	0.851534	0.922193	0.00110996	CPE
XLOC_061586	0.780387	0.771433	0.024969
XLOC_061632	0.799495	0.827041	0.0113153
XLOC_061676	0.450765	0.436844	0.279157
XLOC_061683	0.680057	0.729299	0.0400684	RAB6A
XLOC_061683	0.680057	0.729299	0.0400684	unknown
XLOC_061683	0.680057	0.729299	0.0400684	Znhit1
XLOC_061724	0.717268	0.914722	0.00145295
XLOC_061731	0.899949	0.921541	0.00113752	Mafk
XLOC_061748	0.670718	0.760189	0.0285748
XLOC_061756	0.857612	0.95244	0.000259452	frrs1
XLOC_061757	0.867226	0.922473	0.00109826	frrs1
XLOC_061758	0.370565	0.508568	0.198098
XLOC_061774	0.50103	0.474784	0.234515
XLOC_061885	0.904402	0.978215	2.5426e-05
XLOC_061889	0.807993	0.874166	0.00452297	unknown
XLOC_061991	0.901702	0.955787	0.00020896
XLOC_062087	0.433456	0.6154	0.104354
XLOC_062249	0.329813	0.512045	0.194532
XLOC_062282	0.82096	0.830226	0.0107287	BHLHE40
XLOC_062392	0.511782	0.663387	0.0729004	unknown
XLOC_062394	0.902999	0.982962	1.22082e-05	STS
XLOC_062520	0.316203	0.431098	0.286254
XLOC_062697	0.731245	0.713739	0.0467744
XLOC_062725	0.784537	0.834986	0.00988888	chmp5
XLOC_062738	0.744559	0.71189	0.0476134
XLOC_062989	0.690437	0.904864	0.00200199
XLOC_063028	0.593516	0.668505	0.0699285	KIF5B
XLOC_063052	0.931702	0.990739	1.97188e-06	DNAJC3
XLOC_063174	0.913226	0.951616	0.00027299	unknown
XLOC_063214	0.73577	0.689583	0.0584498
XLOC_063217	0.324212	0.406073	0.318172
XLOC_063224	0.861484	0.867084	0.00530084
XLOC_063238	0.557809	0.684387	0.0611665	lnpa
XLOC_063292	0.710986	0.687934	0.0593043	ZAN
XLOC_063312	0.732396	0.771936	0.0248145
XLOC_063320	0.459402	0.508469	0.198201
XLOC_063363	0.188867	0.310836	0.453635
XLOC_063650	0.797382	0.958558	0.000172449	Padi2
XLOC_063651	0.883812	0.981611	1.53332e-05	Padi2
XLOC_063778	0.517566	0.67218	0.0678395
XLOC_063903	0.833235	0.858287	0.00638009	UGP2
XLOC_063939	0.51505	0.648946	0.081681
XLOC_064015	0.800056	0.956346	0.000201227	gramd4
XLOC_064144	0.747425	0.786096	0.0207104
XLOC_064159	0.865136	0.978849	2.32834e-05
XLOC_064160	0.736434	0.887381	0.00327607
XLOC_064201	0.613813	0.774739	0.0239656	UPF0193
XLOC_064254	0.931213	0.97084	6.06365e-05	KCNK16
XLOC_064270	0.862482	0.865109	0.00553204
XLOC_064339	0.676799	0.861978	0.0059117	COL4A5
XLOC_064354	0.615964	0.650641	0.0806203	acsf2
XLOC_064411	0.495493	0.632364	0.0924883
XLOC_064546	0.940196	0.953506	0.000242582
XLOC_064694	0.726243	0.840235	0.00901243	PLIN2
XLOC_064728	0.726945	0.900141	0.00230672
XLOC_064958	0.724824	0.925362	0.000982186
XLOC_065141	0.885011	0.945583	0.000386593
XLOC_065152	0.807159	0.875561	0.00437893
XLOC_065262	0.770357	0.959703	0.000158682	SDCBP
XLOC_065304	0.602083	0.704588	0.0510145
XLOC_065307	0.835899	0.914737	0.0014522
XLOC_065323	0.786302	0.848053	0.0078012	HRGP
XLOC_065400	0.800696	0.79583	0.0181522	Slc38a6
XLOC_065466	0.849876	0.943263	0.000437399	Sptbn1
XLOC_065911	0.660349	0.768494	0.0258824
XLOC_065992	0.929275	0.957482	0.000186084
XLOC_066013	0.788309	0.892017	0.00289837
XLOC_066034	0.720865	0.866987	0.00531201	BAI3
XLOC_066049	0.855712	0.972177	5.2728e-05
XLOC_066093	0.807315	0.856721	0.00658578
XLOC_066107	0.755419	0.868375	0.00515309
XLOC_066120	0.803904	0.822786	0.0121297
XLOC_066218	0.897449	0.959806	0.00015748	tmem120b
XLOC_066242	0.800276	0.833218	0.0101957
XLOC_066292	0.623326	0.762315	0.0278699
XLOC_066300	0.909099	0.962228	0.000130937
XLOC_066304	0.900148	0.978745	2.36247e-05
XLOC_066354	0.717339	0.765072	0.0269717	Il1rapl1
XLOC_066447	0.613876	0.844124	0.008396
XLOC_066501	0.885022	0.961105	0.000142844	wif1
XLOC_066521	0.868844	0.920068	0.00120144	KIAA1217
XLOC_066635	0.775226	0.854098	0.00693978
XLOC_066645	0.904174	0.933427	0.000701299
XLOC_066657	0.372504	0.515114	0.191413	unknown
XLOC_066852	0.745427	0.690516	0.0579699
XLOC_066875	0.204436	0.32987	0.424897
XLOC_067154	0.849111	0.933201	0.000708329	SSPO
XLOC_067284	0.812536	0.912006	0.00159287
XLOC_067319	0.913048	0.983504	1.10845e-05	FLNC
XLOC_067409	0.44944	0.616203	0.103774
XLOC_067418	0.664564	0.751535	0.0315565	Cask
XLOC_067475	0.66026	0.707948	0.0494321
XLOC_067620	0.84604	0.943762	0.000426111	glud1
XLOC_067637	0.925493	0.964846	0.000105763
XLOC_067702	0.578025	0.676665	0.0653398
XLOC_067813	0.621835	0.653968	0.0785614
XLOC_068061	0.938922	0.983191	1.17247e-05	Tmprss2
XLOC_068151	0.634561	0.68671	0.0599427
XLOC_068170	0.549197	0.512032	0.194546	Uggt1
XLOC_068335	0.764342	0.821008	0.0124807
XLOC_068371	0.914086	0.926225	0.00094913
XLOC_068373	0.931494	0.958732	0.000170305
XLOC_068556	0.530525	0.640634	0.0870007
XLOC_068564	0.882961	0.970084	6.54399e-05
XLOC_068656	0.845526	0.930912	0.000782307
XLOC_068662	0.161909	0.355524	0.387435
XLOC_068796	0.916177	0.946071	0.000376414	FLNC
XLOC_068904	0.853141	0.781974	0.0218578
XLOC_068976	0.556126	0.792122	0.0191019
XLOC_069091	0.83175	0.954006	0.000234932
XLOC_069096	0.560944	0.720249	0.0438922
XLOC_069098	0.852247	0.972863	4.89507e-05
XLOC_069157	0.908098	0.952021	0.000266284
XLOC_069186	0.724726	0.844722	0.00830364
XLOC_069281	0.803896	0.792422	0.0190239
XLOC_069298	0.801452	0.849462	0.00759465
XLOC_069415	0.863934	0.900834	0.00226025	unknown
XLOC_069421	0.635141	0.764471	0.027166
XLOC_069645	0.549812	0.745813	0.0336288
XLOC_069857	0.842357	0.886525	0.00334907
XLOC_069971	0.78985	0.79033	0.0195718
XLOC_070117	0.877228	0.977887	2.65876e-05
XLOC_070218	0.826427	0.94205	0.000465628
XLOC_070305	0.774643	0.820706	0.0125411
XLOC_070339	0.770642	0.839454	0.00913947
XLOC_070353	0.469487	0.493933	0.213481
XLOC_070563	0.779715	0.869245	0.00505503
XLOC_070613	0.480594	0.67755	0.0648532
XLOC_070627	0.835529	0.94525	0.000393621
XLOC_070661	0.643802	0.795717	0.0181807
XLOC_070695	0.810717	0.881872	0.00376447
XLOC_070779	0.79613	0.757725	0.0294051
XLOC_070787	0.639787	0.798875	0.0173948	unknown
XLOC_070873	0.526297	0.633718	0.0915762	Vars
XLOC_070876	0.784529	0.934613	0.000665069
XLOC_070953	0.806077	0.836469	0.00963603	DNAJB13
XLOC_071047	0.70371	0.736398	0.0372159
XLOC_071153	0.814492	0.969717	6.78626e-05
XLOC_071327	0.887644	0.895298	0.00264887
XLOC_071370	0.790045	0.953407	0.000244122
XLOC_071379	0.403568	0.584645	0.127972
XLOC_071404	0.777307	0.740969	0.0354466
XLOC_071491	0.744239	0.806422	0.0156037
XLOC_071507	0.795555	0.754137	0.0306408
XLOC_071546	0.551911	0.52781	0.178794
XLOC_071614	0.785985	0.952592	0.000256996
XLOC_071620	0.232956	0.388921	0.340972
XLOC_071627	0.559638	0.610235	0.10813
XLOC_071628	0.300423	0.390183	0.339269
XLOC_071660	0.788196	0.928563	0.000863281
XLOC_071783	0.603319	0.672068	0.0679025
XLOC_071789	0.924284	0.95558	0.000211878
XLOC_071790	0.881683	0.947061	0.000356343
XLOC_071853	0.513704	0.60165	0.114577	WWOX
XLOC_071909	0.331392	0.528286	0.17833
XLOC_072039	0.876742	0.986121	6.61486e-06	Tagln2
XLOC_072091	0.790415	0.800718	0.016946
XLOC_072138	0.760071	0.738285	0.0364789
XLOC_072139	0.699545	0.747414	0.0330407
XLOC_072158	0.711311	0.733441	0.0383885

## Sheet: cluster8
Supplementary data 2: WGCNA clusters
XLOC	GS.T21_trait	MM	p.MM	GeneID
XLOC_000092	0.764312	0.859936	0.00616795	MACF1
XLOC_000131	0.868166	0.921594	0.00113524	ptk2
XLOC_000185	0.923953	0.975322	3.68816e-05	Gpc6
XLOC_000185	0.923953	0.975322	3.68816e-05	PPM1L
XLOC_000185	0.923953	0.975322	3.68816e-05	unknown
XLOC_000375	0.808904	0.793744	0.0186826	PDE7A
XLOC_000393	0.368084	0.704231	0.0511844
XLOC_000454	0.630886	0.726741	0.0411279	COL17A1
XLOC_000477	0.753691	0.856299	0.00664201	EPHX2
XLOC_000490	0.944506	0.9418	0.000471583	RGS20
XLOC_000568	0.32268	0.571515	0.138886	CYLC2
XLOC_000595	0.820626	0.942486	0.000455349	BHLF1
XLOC_000670	0.689518	0.784012	0.0212858
XLOC_000677	0.830822	0.947657	0.0003446
XLOC_000918	0.618237	0.639244	0.0879093
XLOC_000983	0.521771	0.73743	0.0368118
XLOC_001065	0.690727	0.810857	0.0146075
XLOC_001191	0.533266	0.741631	0.0351948
XLOC_001567	0.426077	0.602385	0.114016
XLOC_001676	0.483277	0.663416	0.0728836
XLOC_001777	0.876281	0.976019	3.38605e-05	otof
XLOC_001958	0.630018	0.678182	0.064507	unknown
XLOC_002000	0.588955	0.766662	0.0264621	myca
XLOC_002111	0.889165	0.980656	1.78343e-05	TTPAL
XLOC_002177	0.373824	0.491181	0.216442	Dnah7
XLOC_002177	0.373824	0.491181	0.216442	Ppfibp1
XLOC_002220	0.254692	0.444221	0.270173	Pddc1
XLOC_002262	0.806812	0.886511	0.0033503	e2f8
XLOC_002397	0.772099	0.807162	0.0154346
XLOC_002561	0.543361	0.636886	0.0894637
XLOC_002562	0.772904	0.897224	0.00250916
XLOC_002619	0.891796	0.949128	0.000316712
XLOC_002986	0.684743	0.786693	0.0205474
XLOC_003027	0.769219	0.865711	0.00546087
XLOC_003031	0.656313	0.839542	0.00912521
XLOC_003321	0.804165	0.950642	0.000289603	RtcA
XLOC_003384	0.771472	0.860813	0.00605701	HINFP
XLOC_003422	0.760711	0.722386	0.0429703	CLCN3
XLOC_003458	0.682661	0.883083	0.00365331	CDIP1
XLOC_003557	0.561047	0.803267	0.0163376	PXMP4
XLOC_003585	0.799387	0.967172	8.62811e-05	AGP9
XLOC_003585	0.799387	0.967172	8.62811e-05	calub
XLOC_003756	0.74579	0.950061	0.000299812	SGCG
XLOC_003911	0.711326	0.743944	0.0343231
XLOC_004918	0.752267	0.957199	0.000189781	Fam126a
XLOC_004930	0.720716	0.816299	0.0134412	COL6A3
XLOC_004930	0.720716	0.816299	0.0134412	unknown
XLOC_004987	0.743951	0.912078	0.0015891	WDR86
XLOC_004991	0.525652	0.731457	0.0391876	MMP19
XLOC_004992	0.552373	0.70915	0.048873
XLOC_005017	0.800524	0.954455	0.000228191	TGFBR1
XLOC_005019	0.802103	0.92735	0.000907155	Faim2
XLOC_005110	0.833111	0.932537	0.000729288	BLOC1S1
XLOC_005128	0.569394	0.699158	0.0536353	HNRNPA3a
XLOC_005194	0.716079	0.815506	0.0136074	Ptprn2
XLOC_005235	0.907235	0.982833	1.24852e-05	COL15A1
XLOC_005235	0.907235	0.982833	1.24852e-05	ITGB1
XLOC_005235	0.907235	0.982833	1.24852e-05	Kunitz-type
XLOC_005266	0.83565	0.935043	0.000652252	unknown
XLOC_005328	0.921376	0.96214	0.000131841	EPB41L5
XLOC_005816	0.391962	0.613698	0.10559
XLOC_005865	0.711261	0.813385	0.0140582
XLOC_005944	0.461465	0.599539	0.116195
XLOC_006290	0.514241	0.647539	0.0825677
XLOC_006409	0.520166	0.638445	0.0884346	cbx-epsilon1
XLOC_006486	0.847038	0.983407	1.1279e-05	Svil
XLOC_006486	0.847038	0.983407	1.1279e-05	unknown
XLOC_006580	0.523357	0.651566	0.0800446	IGFBP5
XLOC_006628	0.82294	0.963252	0.000120666	Tbcel
XLOC_006672	0.886782	0.943844	0.000424277	Map3k13
XLOC_006707	0.923931	0.957256	0.000189036	gjc1
XLOC_006820	0.728674	0.833214	0.0101964	FASTK
XLOC_006835	0.849848	0.934525	0.000667707	STAC
XLOC_006859	0.79472	0.931934	0.000748662	Invadolysin
XLOC_006859	0.79472	0.931934	0.000748662	Mrpl32
XLOC_006889	0.895081	0.911174	0.00163748	KIF28P
XLOC_006916	0.852296	0.882116	0.00374192	SF3B1
XLOC_006966	0.837969	0.980853	1.72964e-05	GALNT3
XLOC_006966	0.837969	0.980853	1.72964e-05	GORASP2
XLOC_007477	0.728708	0.777446	0.0231627
XLOC_007485	0.93641	0.968081	7.93666e-05
XLOC_007494	0.744004	0.845153	0.0082376
XLOC_007901	0.883087	0.966627	9.06096e-05
XLOC_008008	0.871883	0.926146	0.00095212	PTPLAD1
XLOC_008110	0.353212	0.423635	0.295603	ZNF532
XLOC_008223	0.776849	0.791579	0.0192435
XLOC_009176	0.886737	0.931919	0.000749152	MCAM
XLOC_009212	0.902843	0.928518	0.000864878	Dao
XLOC_009235	0.931244	0.962767	0.000125461	MTMR3
XLOC_009324	0.778999	0.946216	0.000373425	PITPNM2
XLOC_009381	0.7472	0.895299	0.00264881	ABCF1
XLOC_009589	0.600874	0.759946	0.028656
XLOC_009692	0.88883	0.946017	0.000377531
XLOC_010234	0.561646	0.734662	0.0379016	unknown
XLOC_010356	0.726249	0.788384	0.0200901	Smpd3
XLOC_010510	0.514094	0.726771	0.0411153	unknown
XLOC_010511	0.927113	0.949068	0.000317819	unknown
XLOC_010563	0.727337	0.948469	0.000329005	Tubulin
XLOC_010636	0.880013	0.954915	0.000221434	MUC1
XLOC_011302	0.753391	0.791741	0.0192011
XLOC_011454	0.787483	0.87863	0.00407271	SPTBN1
XLOC_011459	0.703528	0.701328	0.0525784	Sdccag8
XLOC_011473	0.898381	0.910714	0.00166244	CDC42BPB
XLOC_011473	0.898381	0.910714	0.00166244	unknown
XLOC_011491	0.436108	0.706613	0.0500572
XLOC_011553	0.749954	0.954618	0.000225776	unknown
XLOC_011556	0.872142	0.940543	0.000502309	Clip4
XLOC_011590	0.777923	0.961572	0.000137813	GPCPD1
XLOC_011633	0.817899	0.984778	8.71813e-06	Map4k5
XLOC_011723	0.794221	0.938841	0.000546	XRCC3
XLOC_011799	0.465912	0.672103	0.0678824	Grem2
XLOC_012460	0.500312	0.671974	0.0679553
XLOC_012564	0.620147	0.748967	0.0324765
XLOC_012597	0.820561	0.914914	0.0014434	Tjp1
XLOC_012654	0.3593	0.50889	0.197767	Gpr37
XLOC_012689	0.852717	0.947596	0.000345778	Hyal2
XLOC_012723	0.826669	0.863643	0.00570775	immp2l
XLOC_012729	0.900379	0.960214	0.000152785	Cntn2
XLOC_012730	0.915807	0.965027	0.000104151	Cntn2
XLOC_012742	0.783054	0.949183	0.000315701	Lta4h
XLOC_012742	0.783054	0.949183	0.000315701	unknown
XLOC_012844	0.935671	0.968248	7.81375e-05	arl8ba
XLOC_012989	0.729874	0.824462	0.0118047
XLOC_013190	0.516249	0.615514	0.104271
XLOC_013335	0.769509	0.817538	0.0131841
XLOC_013480	0.846233	0.902729	0.0021363	Eef2k
XLOC_013604	0.6436	0.739759	0.0359098	unknown
XLOC_013636	0.572972	0.744134	0.0342521	GGA1
XLOC_013764	0.864423	0.955856	0.000207995
XLOC_013848	0.771265	0.900925	0.00225418
XLOC_013867	0.762562	0.90026	0.00229869	Oxr1
XLOC_014005	0.71746	0.824318	0.0118324
XLOC_014046	0.777962	0.942902	0.000445675	Xpo6
XLOC_014053	0.669366	0.897652	0.00247874	Cog1
XLOC_014053	0.669366	0.897652	0.00247874	SNX29
XLOC_014101	0.730792	0.893414	0.00279037	Tnfrsf23
XLOC_014115	0.762116	0.876237	0.00431028
XLOC_014522	0.55144	0.642969	0.0854869
XLOC_014801	0.916306	0.975255	3.71804e-05	Fras1
XLOC_014811	0.596607	0.862692	0.00582365	CHST3
XLOC_014878	0.697928	0.906912	0.00187841	ANK2
XLOC_014878	0.697928	0.906912	0.00187841	unknown
XLOC_014958	0.876266	0.976567	3.16039e-05	Helz2
XLOC_015056	0.939349	0.979106	2.24477e-05	Ldb3
XLOC_015166	0.670682	0.779418	0.0225887
XLOC_015651	0.768686	0.931291	0.000769696	ARPP19
XLOC_015652	0.892019	0.921846	0.00112456	MYO5B
XLOC_015658	0.817824	0.967167	8.6321e-05	SNX18
XLOC_015683	0.795071	0.766664	0.0264615	FLII
XLOC_015708	0.636949	0.737443	0.0368066
XLOC_015777	0.689823	0.921784	0.00112717	prtga
XLOC_015777	0.689823	0.921784	0.00112717	unknown
XLOC_015857	0.746759	0.949952	0.000301757	CLK2
XLOC_015857	0.746759	0.949952	0.000301757	Cspg4
XLOC_015888	0.917765	0.976515	3.18164e-05
XLOC_015892	0.593505	0.731975	0.0389779	GPR98
XLOC_015949	0.860828	0.959497	0.000161106	FRMD3
XLOC_015949	0.860828	0.959497	0.000161106	IDNK
XLOC_016438	0.831484	0.88797	0.0032264
XLOC_016642	0.88428	0.937356	0.000586059	MOB2
XLOC_016713	0.808704	0.94135	0.00048243	DST
XLOC_016713	0.808704	0.94135	0.00048243	Ppfibp1
XLOC_016713	0.808704	0.94135	0.00048243	unknown
XLOC_016874	0.904077	0.984611	9.00597e-06	ptn-b
XLOC_017100	0.84222	0.889151	0.0031283
XLOC_017254	0.386165	0.528188	0.178426
XLOC_017565	0.889989	0.938783	0.00054752	RNF122
XLOC_017679	0.804853	0.916294	0.00137573	NLRP10
XLOC_017770	0.785573	0.9433	0.000436549	PTPRA
XLOC_017904	0.507856	0.567388	0.14242	INPP5F
XLOC_017977	0.832891	0.935698	0.000633026
XLOC_018457	0.339619	0.577092	0.13419
XLOC_018514	0.90861	0.949894	0.000302789	GLS
XLOC_018568	0.738266	0.719795	0.0440899
XLOC_018584	0.447485	0.696537	0.0549289	Yme1l1
XLOC_018596	0.878696	0.984712	8.83066e-06	RRAS2
XLOC_018625	0.597561	0.733399	0.0384052	unknown
XLOC_018775	0.654469	0.829825	0.0108015
XLOC_018856	0.484972	0.645956	0.0835722
XLOC_018857	0.72002	0.861234	0.0060042	Tspan13
XLOC_018900	0.819963	0.857032	0.00654459	Maob
XLOC_018900	0.819963	0.857032	0.00654459	Obfc1
XLOC_019027	0.653591	0.824047	0.0118846
XLOC_019363	0.755925	0.890729	0.0030003
XLOC_019506	0.791944	0.914092	0.00148466	ARHGAP18
XLOC_019665	0.785457	0.863903	0.00567638
XLOC_019668	0.934357	0.951332	0.000277766	RIMS2
XLOC_019754	0.907448	0.899983	0.00231738	COL14A1
XLOC_019794	0.793027	0.869833	0.00498938	col-99
XLOC_019898	0.735881	0.764391	0.0271921
XLOC_020099	0.64377	0.776972	0.023302
XLOC_020242	0.52604	0.705811	0.0504348
XLOC_020415	0.840296	0.968012	7.98761e-05	Pdcd4
XLOC_020476	0.886267	0.908281	0.00179868	rxra
XLOC_020549	0.94251	0.968733	7.46405e-05	Rgs12
XLOC_020596	0.84914	0.944984	0.000399319	Acadsb
XLOC_020707	0.923944	0.981992	1.44039e-05	Cpeb3
XLOC_021329	0.844324	0.952105	0.000264905
XLOC_021443	0.934188	0.978479	2.45197e-05	Abcc3
XLOC_021465	0.883226	0.960006	0.000155167	ANKFN1
XLOC_021468	0.621289	0.74942	0.0323132
XLOC_021511	0.789931	0.913891	0.00149488	axin1
XLOC_021846	0.413506	0.533734	0.173063
XLOC_022094	0.707674	0.806779	0.0155221
XLOC_022308	0.724706	0.934106	0.000680407	RIPK2
XLOC_022379	0.788674	0.965912	9.65119e-05	Abcc10
XLOC_022379	0.788674	0.965912	9.65119e-05	Gtf3c4
XLOC_022379	0.788674	0.965912	9.65119e-05	Phlpp2
XLOC_022440	0.743425	0.879541	0.00398454	Abca5
XLOC_022460	0.79183	0.866416	0.00537832	CALB2
XLOC_022460	0.79183	0.866416	0.00537832	unknown
XLOC_022476	0.881338	0.978487	2.44914e-05	RIPK1
XLOC_022515	0.719481	0.735745	0.037473	KIAA1429
XLOC_022591	0.569425	0.723804	0.0423652
XLOC_022696	0.59745	0.831484	0.0105025
XLOC_023025	0.826855	0.947128	0.000355004	NEK5
XLOC_023166	0.943607	0.970797	6.09045e-05	Mulatexin
XLOC_023178	0.418924	0.60705	0.110497	aasdh
XLOC_023219	0.857111	0.973675	4.47144e-05	gstcd
XLOC_023225	0.683248	0.817789	0.0131324	UBE3A
XLOC_023242	0.754906	0.813799	0.0139694	Lnx2
XLOC_023319	0.835802	0.794587	0.0184672	Tbc1d4
XLOC_023343	0.727872	0.924673	0.00100908	Dchs1
XLOC_023343	0.727872	0.924673	0.00100908	unknown
XLOC_023920	0.793401	0.962806	0.000125078
XLOC_023964	0.806276	0.833875	0.0100811	ITPR1
XLOC_024120	0.923968	0.949515	0.000309616	Mxi1
XLOC_024133	0.843655	0.829935	0.0107815	ADRB1
XLOC_024148	0.548939	0.728982	0.0401989
XLOC_024149	0.860857	0.871634	0.00479195	Slc38a2
XLOC_024236	0.563949	0.840383	0.00898839
XLOC_024519	0.509111	0.60169	0.114547
XLOC_024691	0.742078	0.918403	0.00127645	vwc2l
XLOC_024903	0.681147	0.857685	0.0064587	Inadl
XLOC_024923	0.811802	0.846595	0.00801865	unknown
XLOC_024957	0.919906	0.963862	0.000114812
XLOC_024978	0.763389	0.873021	0.00464334
XLOC_025388	0.83481	0.943669	0.000428211	HMCN1
XLOC_025388	0.83481	0.943669	0.000428211	Hmcn2
XLOC_025456	0.37559	0.587873	0.125366	EIF2AK1
XLOC_025487	0.468123	0.556824	0.151688	GSN
XLOC_025495	0.769913	0.934282	0.000675044	Slc13a1
XLOC_025495	0.769913	0.934282	0.000675044	SLC13A2
XLOC_025498	0.883136	0.953626	0.00024074	OLFM3
XLOC_025498	0.883136	0.953626	0.00024074	RAB14
XLOC_025498	0.883136	0.953626	0.00024074	St6galnac3
XLOC_025529	0.459303	0.684482	0.0611159
XLOC_025587	0.819338	0.985149	8.09757e-06	COLGALT1
XLOC_025623	0.302512	0.360175	0.380804	Dck
XLOC_025631	0.926612	0.939354	0.000532572	unknown
XLOC_025760	0.519497	0.589187	0.124313
XLOC_025974	0.587269	0.772345	0.0246897
XLOC_026369	0.651618	0.703112	0.0517191	Unc79
XLOC_026452	0.826217	0.969954	6.62892e-05	CRIM1
XLOC_026947	0.36684	0.547125	0.16048
XLOC_027002	0.787265	0.947817	0.000341482	ATP7A
XLOC_027057	0.933609	0.956973	0.000192777	DCLK2
XLOC_027057	0.933609	0.956973	0.000192777	LARP1B
XLOC_027104	0.832953	0.989711	2.70218e-06	LTC4S
XLOC_027172	0.6352	0.799676	0.0171987
XLOC_027185	0.618545	0.695651	0.0553702	Ece1
XLOC_027234	0.719212	0.920819	0.00116855	ANKRD46
XLOC_027275	0.926945	0.959989	0.000155369	DIAPH1
XLOC_027275	0.926945	0.959989	0.000155369	unknown
XLOC_027344	0.843782	0.992057	1.24553e-06	fgf1
XLOC_027566	0.861746	0.962809	0.000125046
XLOC_027948	0.92234	0.95583	0.000208359	sema3aa
XLOC_028003	0.893426	0.94427	0.000414828	Sema3g
XLOC_028198	0.808682	0.933619	0.000695341
XLOC_028356	0.382329	0.625099	0.0974688
XLOC_028383	0.486546	0.713374	0.0469394
XLOC_028450	0.784822	0.874437	0.00449474
XLOC_028478	0.739705	0.878531	0.00408229	Als2
XLOC_028509	0.915987	0.927588	0.000898414	SVIL
XLOC_028509	0.915987	0.927588	0.000898414	ZC3H13
XLOC_028600	0.919893	0.944104	0.000418508	NSF
XLOC_028603	0.853482	0.851972	0.00723553	Dirc2
XLOC_028638	0.812629	0.94876	0.000323541	Myo10
XLOC_028735	0.658525	0.672513	0.067652	Ift88
XLOC_028934	0.818305	0.919584	0.00122291
XLOC_029296	0.836865	0.947348	0.000350648
XLOC_029299	0.488643	0.720909	0.0436063
XLOC_029345	0.729367	0.722024	0.0431255
XLOC_029488	0.646586	0.698398	0.0540085	PRKCE
XLOC_029488	0.646586	0.698398	0.0540085	Prkch
XLOC_029489	0.48523	0.750761	0.031832
XLOC_029679	0.904609	0.888917	0.0031476	KIAA1109
XLOC_029689	0.871019	0.968542	7.60028e-05	itpk1
XLOC_029775	0.650445	0.675554	0.065954
XLOC_030233	0.641608	0.650408	0.0807655	NCAM1
XLOC_030319	0.82741	0.978009	2.61512e-05	Jam3
XLOC_030355	0.957052	0.959424	0.000161968	BCO2
XLOC_030493	0.517631	0.772159	0.0247464
XLOC_030643	0.62623	0.731554	0.0391484
XLOC_031242	0.411989	0.727294	0.0408975	Ankrd32
XLOC_031242	0.411989	0.727294	0.0408975	MCTP1
XLOC_031293	0.791625	0.926916	0.000923195	Ppip5k2
XLOC_031563	0.780582	0.981968	1.44611e-05
XLOC_031609	0.61443	0.748002	0.0328264
XLOC_031672	0.627564	0.738579	0.0363651
XLOC_031914	0.441404	0.59091	0.12294
XLOC_032007	0.813169	0.930543	0.00079468
XLOC_032008	0.375981	0.670949	0.0685351
XLOC_032239	0.886427	0.880707	0.00387346	PPP1R3E
XLOC_032293	0.870661	0.978357	2.49337e-05
XLOC_032331	0.66613	0.785958	0.0207483
XLOC_032353	0.750431	0.940945	0.000492354	Bbs2
XLOC_032378	0.865786	0.942203	0.000461991	Kiaa0895
XLOC_032378	0.865786	0.942203	0.000461991	KIAA0895L
XLOC_032412	0.939895	0.946717	0.000363234	SULT2B1
XLOC_032433	0.669015	0.808735	0.0150791	CNDP2
XLOC_032813	0.457186	0.740386	0.0356692
XLOC_032946	0.793807	0.980859	1.72825e-05	Sardh
XLOC_032990	0.870951	0.932656	0.000725506	GOLGA2
XLOC_033023	0.509075	0.763975	0.0273269	Crb3
XLOC_033074	0.627933	0.661468	0.0740338
XLOC_033467	0.925168	0.957805	0.000181922
XLOC_033553	0.817525	0.845452	0.00819182
XLOC_033702	0.861621	0.905661	0.00195328	unknown
XLOC_033880	0.691189	0.840641	0.00894672
XLOC_034000	0.372652	0.591611	0.122384
XLOC_034018	0.806158	0.856782	0.00657776
XLOC_034251	0.477572	0.60382	0.112928	ERCC2
XLOC_034251	0.477572	0.60382	0.112928	PACS1
XLOC_034251	0.477572	0.60382	0.112928	Pacs2
XLOC_034359	0.617981	0.745728	0.0336601	Kcnh1
XLOC_034498	0.81295	0.930574	0.000793608	Dync1h1
XLOC_034545	0.872112	0.986252	6.42908e-06	Ccdc85c
XLOC_034745	0.289674	0.481995	0.226475
XLOC_034811	0.426412	0.714216	0.0465594
XLOC_035216	0.873093	0.971873	5.44622e-05	Plbd1
XLOC_035223	0.83403	0.791105	0.0193678	fap1
XLOC_035223	0.83403	0.791105	0.0193678	MPRIP
XLOC_035237	0.827552	0.955497	0.000213051
XLOC_035238	0.86844	0.979753	2.04365e-05
XLOC_035247	0.733001	0.900017	0.00231511	Recql5
XLOC_035247	0.733001	0.900017	0.00231511	Stxbp4
XLOC_035341	0.322372	0.484092	0.224164	Mboat7
XLOC_035341	0.322372	0.484092	0.224164	SGSH
XLOC_035834	0.45005	0.644283	0.0846411
XLOC_035911	0.82286	0.968466	7.65509e-05	Hip1
XLOC_035961	0.780435	0.858587	0.00634117	flot2a
XLOC_036002	0.829118	0.874617	0.00447609
XLOC_036054	0.760039	0.943327	0.000435938	Mphosph9
XLOC_036086	0.80244	0.852003	0.00723108	unknown
XLOC_036100	0.801687	0.821605	0.0123622	Clip1
XLOC_036100	0.801687	0.821605	0.0123622	Embryonic
XLOC_036125	0.329463	0.418134	0.302587	Zswim7
XLOC_036252	0.58358	0.738891	0.0362446
XLOC_036260	0.71839	0.879335	0.00400434
XLOC_036752	0.713734	0.710074	0.0484459	KCNAB1
XLOC_036803	0.928164	0.934681	0.000663033
XLOC_036878	0.81996	0.886805	0.00332505	AP2M1
XLOC_036895	0.350993	0.675977	0.0657197
XLOC_037008	0.446453	0.514261	0.192277
XLOC_037100	0.667493	0.763456	0.0274958
XLOC_037155	0.447181	0.50149	0.205463
XLOC_037170	0.587508	0.591098	0.122791
XLOC_037447	0.882352	0.950256	0.000296358	Slc18b1
XLOC_037468	0.863242	0.987734	4.5712e-06
XLOC_037748	0.437417	0.680363	0.0633207
XLOC_037950	0.894865	0.924331	0.00102263	Ggh
XLOC_038142	0.921188	0.97623	3.29788e-05	RNF103
XLOC_038208	0.648227	0.808355	0.0151644	Ccdc162p
XLOC_038208	0.648227	0.808355	0.0151644	COLGALT1
XLOC_038208	0.648227	0.808355	0.0151644	unknown
XLOC_038210	0.691504	0.867036	0.0053064	Ccdc162p
XLOC_038243	0.755744	0.81297	0.0141474
XLOC_038446	0.572813	0.680184	0.0634179
XLOC_038735	0.921671	0.912263	0.00157932
XLOC_038763	0.793597	0.870226	0.00494593	SLC16A7
XLOC_038777	0.7455	0.952478	0.000258837
XLOC_038914	0.639748	0.767115	0.0263181
XLOC_038922	0.472909	0.779618	0.0225309	Setmar
XLOC_038930	0.822066	0.962816	0.000124974	NAMPT
XLOC_039227	0.647412	0.67169	0.0681159
XLOC_039375	0.8877	0.984749	8.76711e-06	Gdnf
XLOC_039595	0.801359	0.925075	0.000993304	LPPR1
XLOC_039821	0.625756	0.740599	0.035588
XLOC_040056	0.831958	0.947469	0.000348264	MANBA
XLOC_040131	0.747382	0.887598	0.00325768
XLOC_040156	0.776661	0.880721	0.00387215	LRRC18
XLOC_040215	0.795337	0.971297	5.78507e-05	Rufy3
XLOC_040221	0.676089	0.753899	0.0307238	unknown
XLOC_040895	0.878005	0.984852	8.5913e-06	Ndrg2
XLOC_040895	0.878005	0.984852	8.5913e-06	NDRG3
XLOC_041149	0.618487	0.637892	0.0887988
XLOC_041466	0.915828	0.981233	1.62931e-05	CALR
XLOC_041649	0.550224	0.65231	0.0795834
XLOC_042134	0.452585	0.737157	0.0369186
XLOC_042231	0.850159	0.847019	0.00795513	PPP1R14C
XLOC_042386	0.772153	0.761178	0.0282455
XLOC_042633	0.624588	0.61637	0.103654
XLOC_042641	0.703417	0.620026	0.101037	Ptpn11
XLOC_042706	0.655809	0.746365	0.0334253	Ngef
XLOC_042727	0.818999	0.910155	0.00169314	PAX7
XLOC_043190	0.928927	0.952588	0.000257056	WNT7B
XLOC_043232	0.878598	0.973158	4.73814e-05	ITPR1
XLOC_043232	0.878598	0.973158	4.73814e-05	Itpr2
XLOC_043233	0.759671	0.975511	3.60453e-05	ITPR1
XLOC_043236	0.707807	0.740485	0.0356316	Bhlhe41
XLOC_043263	0.811308	0.791881	0.0191647	Dnajc16
XLOC_043263	0.811308	0.791881	0.0191647	KIAA1324
XLOC_043283	0.899609	0.94492	0.000400678	Nmrk1
XLOC_043491	0.774776	0.93766	0.000577706
XLOC_043522	0.774758	0.866762	0.00533809
XLOC_043562	0.510836	0.791197	0.0193435
XLOC_043699	0.875745	0.942377	0.000457894	PDE10A
XLOC_043972	0.887155	0.951209	0.000279851
XLOC_044521	0.533713	0.75528	0.0302438
XLOC_044616	0.366796	0.572282	0.138236
XLOC_044652	0.846947	0.922152	0.00111166	EPB41L4A
XLOC_044660	0.775125	0.878235	0.00411125	klhl25
XLOC_044766	0.529489	0.709056	0.0489168	Arrdc3
XLOC_045092	0.889154	0.995028	3.06135e-07	RAB18
XLOC_045100	0.84414	0.958793	0.000169569	fn1
XLOC_045315	0.770627	0.925421	0.000979888	COL1A1
XLOC_045907	0.776002	0.706871	0.0499361	POU3F3
XLOC_045918	0.690052	0.819911	0.0127004	st8sia1
XLOC_046102	0.388457	0.565289	0.144235
XLOC_046229	0.647201	0.79564	0.0182002	ELF3
XLOC_046273	0.911484	0.96207	0.000132575	Nlgn4l
XLOC_046357	0.72379	0.811208	0.0145304	AP2A1
XLOC_046357	0.72379	0.811208	0.0145304	Ap2a2
XLOC_046375	0.768558	0.967884	8.08288e-05	KAL1
XLOC_046401	0.662727	0.733333	0.0384318	Dmbt1
XLOC_046606	0.748843	0.833862	0.0100833
XLOC_046714	0.581926	0.72706	0.0409947
XLOC_046828	0.937214	0.963106	0.000122098	COL22A1
XLOC_047134	0.802577	0.941574	0.00047701	SLC37A3
XLOC_047148	0.863175	0.876292	0.00430468	Snx4
XLOC_047187	0.905796	0.993613	6.48287e-07	PNPLA8
XLOC_047280	0.45912	0.774855	0.0239307
XLOC_047498	0.554877	0.744725	0.0340319
XLOC_047656	0.54864	0.677784	0.0647251
XLOC_047666	0.785398	0.795114	0.0183332
XLOC_047667	0.437983	0.758261	0.0292232
XLOC_047840	0.382681	0.715381	0.0460372	IFFO1
XLOC_048222	0.778344	0.87571	0.00436371	unknown
XLOC_048300	0.854626	0.913312	0.00152455	Dapk2
XLOC_048300	0.854626	0.913312	0.00152455	DAPK3
XLOC_048593	0.390929	0.484941	0.223232
XLOC_048654	0.624137	0.782773	0.0216324	ATP11B
XLOC_048964	0.754724	0.945413	0.000390165	ASMTL
XLOC_048964	0.754724	0.945413	0.000390165	CYFIP1
XLOC_048964	0.754724	0.945413	0.000390165	CYFIP2
XLOC_048964	0.754724	0.945413	0.000390165	Manbal
XLOC_048964	0.754724	0.945413	0.000390165	unknown
XLOC_049178	0.783654	0.907358	0.00185219	SURF1
XLOC_049179	0.690557	0.848961	0.00766779
XLOC_049710	0.907577	0.968323	7.75919e-05	Kcp
XLOC_049714	0.800091	0.952304	0.000261653	Glycine-rich
XLOC_050032	0.560303	0.769391	0.0256015	Nuak1
XLOC_050047	0.882407	0.893729	0.00276638	CCDC22
XLOC_050495	0.916962	0.972798	4.92996e-05	Kiaa1456
XLOC_050495	0.916962	0.972798	4.92996e-05	unknown
XLOC_050496	0.639399	0.867838	0.0052142	Ncl
XLOC_050766	0.760905	0.861706	0.00594542
XLOC_050793	0.931761	0.965851	9.70231e-05	DDHD1
XLOC_050799	0.94099	0.942402	0.00045731	Meis1
XLOC_051004	0.870261	0.984628	8.97647e-06	Ece2
XLOC_051220	0.523249	0.670982	0.0685164
XLOC_051360	0.582702	0.770829	0.0251552
XLOC_051406	0.361341	0.580663	0.13123	CBL
XLOC_051717	0.866619	0.966984	8.7763e-05	Znf787
XLOC_051726	0.931031	0.919258	0.00123755	Arpc3
XLOC_052114	0.74957	0.942182	0.000462503	MMP2
XLOC_052140	0.810891	0.840407	0.00898451
XLOC_052282	0.621106	0.770988	0.0251059	MBNL2
XLOC_052282	0.621106	0.770988	0.0251059	mbnl2a
XLOC_052414	0.90725	0.981369	1.59415e-05	PRUNE2
XLOC_052715	0.396228	0.657211	0.0765842
XLOC_053203	0.630062	0.747513	0.0330047	Cadps
XLOC_053252	0.887868	0.986933	5.52283e-06	ELAVL2
XLOC_053275	0.701214	0.769432	0.0255889
XLOC_053656	0.768955	0.925601	0.000972943
XLOC_053763	0.802005	0.792664	0.0189613	Mapk8ip1
XLOC_053816	0.451218	0.663404	0.0728905	Daam1
XLOC_054141	0.499053	0.710036	0.0484636
XLOC_054385	0.494063	0.678791	0.0641746	SLC2A8
XLOC_054732	0.8923	0.988493	3.77648e-06	cnfn
XLOC_054858	0.846136	0.919538	0.00122496
XLOC_054900	0.761686	0.947838	0.000341079	JPH2
XLOC_054920	0.869204	0.971947	5.40364e-05	unknown
XLOC_055008	0.587413	0.767805	0.0260996	KRT18
XLOC_055018	0.745382	0.949978	0.000301293	FBXL7
XLOC_055102	0.55314	0.807631	0.0153279	Capn7
XLOC_055223	0.562743	0.576918	0.134335
XLOC_055341	0.871874	0.971446	5.69629e-05	COL1A1
XLOC_055661	0.6272	0.835648	0.00977538
XLOC_055794	0.745435	0.900868	0.00225798
XLOC_055804	0.907667	0.98184	1.47698e-05	CTSL
XLOC_056077	0.606086	0.831703	0.0104634	MYBPC1
XLOC_056403	0.480091	0.785407	0.0208995
XLOC_056568	0.828233	0.915718	0.0014037
XLOC_057107	0.898369	0.941759	0.000472565	CAPN5
XLOC_057276	0.692883	0.814911	0.0137329	Fas
XLOC_057335	0.671838	0.676095	0.0656543
XLOC_057338	0.750565	0.919849	0.0012111
XLOC_057568	0.565167	0.831248	0.0105448	Zc2hc1a
XLOC_057631	0.827647	0.890278	0.00303653	CTNS
XLOC_057660	0.89496	0.957866	0.000181138
XLOC_057673	0.788998	0.779752	0.0224924
XLOC_057739	0.811371	0.866601	0.00535679
XLOC_057805	0.811575	0.885737	0.00341723	ARRB2
XLOC_057818	0.849398	0.943137	0.000440265	ARHGEF4
XLOC_057852	0.637336	0.747021	0.0331845
XLOC_058023	0.741007	0.819153	0.0128537
XLOC_058141	0.584287	0.694245	0.0560749	Acer3
XLOC_058594	0.799759	0.903244	0.00210334	WDR60
XLOC_058677	0.843129	0.981398	1.58674e-05	tspan9
XLOC_058686	0.915534	0.947564	0.000346403	unknown
XLOC_059148	0.937499	0.921528	0.00113808
XLOC_059235	0.737021	0.743403	0.0345257	Mcoln3
XLOC_059277	0.812188	0.794828	0.0184059	infB
XLOC_059409	0.85321	0.955575	0.000211954	VASN
XLOC_059681	0.840208	0.953757	0.000238715
XLOC_059846	0.649803	0.781982	0.0218557	Cacna1a
XLOC_059846	0.649803	0.781982	0.0218557	Cacna1b
XLOC_060530	0.819752	0.850818	0.00739929
XLOC_060774	0.801657	0.848206	0.0077786
XLOC_060834	0.936827	0.952112	0.000264786	2007-09-01
XLOC_060870	0.846901	0.943247	0.000437752
XLOC_061579	0.917417	0.976643	3.1299e-05
XLOC_061619	0.864074	0.974602	4.01803e-05	FTH1
XLOC_062013	0.811033	0.959568	0.000160265
XLOC_062183	0.818745	0.944424	0.00041146
XLOC_062184	0.440345	0.513079	0.193478
XLOC_062859	0.623804	0.802063	0.0166233
XLOC_063206	0.806453	0.833053	0.0102248
XLOC_063207	0.916795	0.932585	0.000727764	Ccdc89
XLOC_063207	0.916795	0.932585	0.000727764	Hemocytin
XLOC_063331	0.831656	0.906394	0.00190922	CYP8B1
XLOC_063535	0.456114	0.661715	0.0738872
XLOC_063545	0.575847	0.661351	0.0741034
XLOC_064205	0.512626	0.501446	0.205509
XLOC_064332	0.441474	0.567604	0.142234
XLOC_064365	0.895008	0.988099	4.17667e-06
XLOC_064449	0.745185	0.926864	0.000925116
XLOC_064557	0.724493	0.941266	0.000484479
XLOC_064803	0.83402	0.882443	0.0037118	SLK
XLOC_064832	0.921963	0.939383	0.000531819
XLOC_064960	0.652488	0.615601	0.104208	CFL2
XLOC_065309	0.821278	0.900772	0.00226436	unknown
XLOC_065501	0.533504	0.648931	0.0816903
XLOC_065844	0.414677	0.6692	0.0695306
XLOC_065866	0.803082	0.973898	4.35918e-05	Tradd
XLOC_065869	0.882754	0.960742	0.000146844
XLOC_065978	0.748502	0.913786	0.00150026
XLOC_066247	0.621034	0.744221	0.0342197
XLOC_066449	0.692314	0.784169	0.0212422
XLOC_066512	0.942972	0.942932	0.000444972	ACSL3
XLOC_066576	0.646596	0.718926	0.0444691	POLR2A
XLOC_066721	0.747428	0.780314	0.0223308
XLOC_066821	0.532879	0.610447	0.107974	Stat1
XLOC_066966	0.888605	0.972006	5.36988e-05	Gale
XLOC_067015	0.535482	0.800357	0.0170334
XLOC_067285	0.900303	0.994732	3.63997e-07
XLOC_067396	0.284727	0.596447	0.118587
XLOC_067488	0.756731	0.896997	0.00252532
XLOC_067658	0.782249	0.811715	0.0144196	Muc19
XLOC_067971	0.424191	0.667687	0.0703985
XLOC_068364	0.763208	0.937586	0.000579749	unknown
XLOC_068431	0.612106	0.724213	0.0421913
XLOC_068464	0.837259	0.948507	0.000328293	unknown
XLOC_068521	0.920048	0.968492	7.63594e-05	GCLC
XLOC_068731	0.489213	0.508611	0.198053
XLOC_068834	0.856885	0.956855	0.000194341
XLOC_068966	0.610005	0.747784	0.032906	Gabbr2
XLOC_069060	0.623023	0.757034	0.0296406
XLOC_069083	0.490631	0.64383	0.0849323	Ccdc80
XLOC_069445	0.532883	0.553713	0.154478	infB
XLOC_069545	0.634328	0.715874	0.0458172	Dock3
XLOC_069650	0.888027	0.949922	0.000302282	RHBDF2
XLOC_070436	0.56776	0.564247	0.145142
XLOC_070562	0.591704	0.834828	0.00991601	Hgsnat
XLOC_070650	0.763189	0.738973	0.0362127
XLOC_070833	0.338883	0.483382	0.224945
XLOC_071158	0.7653	0.828538	0.0110372
XLOC_071438	0.653196	0.687799	0.0593745
XLOC_071545	0.616158	0.765783	0.0267433
XLOC_071702	0.759247	0.875806	0.00435396
XLOC_072030	0.777644	0.78495	0.0210255
XLOC_072157	0.625213	0.609215	0.108885

## Sheet: cluster9
Supplementary data 2: WGCNA clusters
XLOC	GS.T21_trait	MM	p.MM	GeneID
XLOC_000014	0.716301	0.92624	0.000948567	ARHGAP39
XLOC_000098	0.777707	0.982467	1.32981e-05	PPIE
XLOC_000672	0.757273	0.829334	0.0108911	Txnl4b
XLOC_001001	0.711279	0.952454	0.000259211
XLOC_001546	0.276754	0.751855	0.0314431
XLOC_001745	0.684221	0.914528	0.00146268	unknown
XLOC_001960	0.721462	0.872274	0.00472299	Dennd5a
XLOC_002070	0.764255	0.883308	0.00363291
XLOC_002121	0.597195	0.931847	0.000751498	LAMA3
XLOC_002121	0.597195	0.931847	0.000751498	Lama5
XLOC_002951	0.726532	0.676381	0.0654965
XLOC_003313	0.749667	0.957669	0.000183666
XLOC_003331	0.712978	0.940703	0.000498338	Myo18a
XLOC_003408	0.784352	0.976397	3.22932e-05	DSCAM
XLOC_003592	0.584567	0.872132	0.00473822
XLOC_003604	0.628824	0.864837	0.00556434
XLOC_003634	0.530302	0.567384	0.142423
XLOC_003650	0.504407	0.778449	0.0228696
XLOC_003774	0.798303	0.953273	0.000246202	che-3
XLOC_003825	0.588954	0.952607	0.000256754
XLOC_004284	0.59142	0.896212	0.00258192
XLOC_004637	0.454882	0.871045	0.004856
XLOC_004913	0.719392	0.917486	0.00131904	HECW2
XLOC_005013	0.695589	0.924141	0.00103019	FMNL2
XLOC_005078	0.714216	0.94539	0.000390654	plcd3a
XLOC_005584	0.811391	0.934815	0.000659036
XLOC_005896	0.689929	0.848538	0.0077298
XLOC_006518	0.447075	0.703514	0.0515266	MAP3K19
XLOC_006518	0.447075	0.703514	0.0515266	unknown
XLOC_006521	0.438075	0.818279	0.0130319
XLOC_006682	0.599367	0.798944	0.0173777	NR1D1
XLOC_006762	0.642087	0.780964	0.0221449	ube2z
XLOC_007436	0.0937518	0.640339	0.0871935
XLOC_007798	0.777333	0.891844	0.00291193
XLOC_008151	0.608974	0.952853	0.000252816	Pde8b
XLOC_008237	0.424563	0.564395	0.145013	Rnf111
XLOC_008292	0.60696	0.956274	0.000202216
XLOC_009185	0.561929	0.604669	0.112286
XLOC_009232	0.595312	0.91694	0.00134482	Osbp
XLOC_009232	0.595312	0.91694	0.00134482	Osbp2
XLOC_009376	0.753269	0.856738	0.00658356
XLOC_009412	0.577859	0.874295	0.00450948	Bzrap1
XLOC_009562	0.556862	0.904148	0.00204639	Ttc28
XLOC_009562	0.556862	0.904148	0.00204639	unknown
XLOC_010388	0.815834	0.864949	0.005551	DPEP1
XLOC_010597	0.717827	0.904536	0.00202222	unknown
XLOC_010637	0.54713	0.740115	0.035773	MUC1
XLOC_010649	0.696326	0.994386	4.40381e-07	RIPK4
XLOC_011415	0.901661	0.938012	0.000568141	ARSD
XLOC_011415	0.901661	0.938012	0.000568141	Pdgfra
XLOC_011471	0.60573	0.945802	0.000382007	RAB3GAP2
XLOC_011709	0.726064	0.908814	0.00176823
XLOC_011745	0.814061	0.879877	0.00395232	NRXN3
XLOC_012019	0.619553	0.83473	0.00993295
XLOC_012402	0.450238	0.907721	0.00183102
XLOC_012789	0.559583	0.944735	0.000404684
XLOC_012867	0.632955	0.824497	0.0117979	PTPN12
XLOC_012933	0.205939	0.653468	0.0788688	Dnah3
XLOC_012933	0.205939	0.653468	0.0788688	unknown
XLOC_013267	0.669978	0.847692	0.00785467
XLOC_013500	0.746197	0.968426	7.68421e-05
XLOC_013751	0.755383	0.99516	2.82469e-07	ABCC1
XLOC_013751	0.755383	0.99516	2.82469e-07	Mycl
XLOC_013762	0.652622	0.939072	0.00053991	Atg12
XLOC_014713	0.62269	0.694845	0.0557736
XLOC_014716	0.559055	0.873348	0.00460874
XLOC_015538	0.604511	0.723555	0.0424711
XLOC_015733	0.770043	0.738518	0.0363885	GBA2
XLOC_015819	0.569523	0.736723	0.0370883	Ascc2
XLOC_015947	0.562124	0.887141	0.00329645	AMN1
XLOC_015977	0.652936	0.780835	0.0221816
XLOC_016128	0.782311	0.833673	0.0101162
XLOC_016157	0.726673	0.884728	0.00350581
XLOC_016783	0.757574	0.900474	0.00228433	PPFIA1
XLOC_017451	0.451287	0.822538	0.0121783
XLOC_017912	0.714905	0.870633	0.00490108	unknown
XLOC_018010	0.559771	0.892064	0.00289471
XLOC_018084	0.60866	0.952402	0.000260062
XLOC_018338	0.561688	0.720538	0.0437671
XLOC_018441	0.777415	0.904364	0.00203294
XLOC_018590	0.626673	0.877616	0.00417224	PPP1R9A
XLOC_018646	0.398276	0.727003	0.0410185	Galnt4
XLOC_018646	0.398276	0.727003	0.0410185	OBSCN
XLOC_018737	0.704921	0.979661	2.07136e-05	THSD7B
XLOC_019260	0.505996	0.885226	0.00346195
XLOC_020095	0.225806	0.747272	0.0330929
XLOC_020522	0.603583	0.800794	0.0169278
XLOC_021428	0.732686	0.97329	4.66914e-05	GPRC5C
XLOC_021512	0.50283	0.881689	0.00378144
XLOC_021693	0.663497	0.919481	0.00122752	Vwa3a
XLOC_021783	0.764112	0.894273	0.0027253
XLOC_021959	0.600986	0.893093	0.00281498
XLOC_022180	0.581687	0.948887	0.000321164
XLOC_022451	0.610169	0.95386	0.000237146
XLOC_022701	0.720903	0.825008	0.0117
XLOC_023255	0.608335	0.93653	0.000609168	unknown
XLOC_023297	0.641469	0.834234	0.0100187	hiw
XLOC_023345	0.590658	0.925255	0.000986301
XLOC_023431	0.614659	0.943168	0.000439563
XLOC_023807	0.734696	0.881474	0.0038015
XLOC_023822	-0.0715619	0.451338	0.261643
XLOC_023859	0.789653	0.911716	0.00160832	ppm1h
XLOC_023921	0.676799	0.942311	0.000459447	CACNA1S
XLOC_024118	0.841356	0.953811	0.000237891	PIK3CG
XLOC_024872	0.733529	0.764226	0.0272453	B4GALT2
XLOC_025185	0.275571	0.674592	0.0664881
XLOC_025553	0.543506	0.843491	0.00849438
XLOC_026214	0.852194	0.971344	5.75729e-05	unknown
XLOC_026576	0.588195	0.798571	0.0174695
XLOC_026937	0.567606	0.852141	0.00721165
XLOC_027284	0.650079	0.949088	0.000317448	Rad50
XLOC_027565	0.569213	0.912635	0.00155976
XLOC_027575	0.569292	0.951445	0.000275862
XLOC_028000	0.50051	0.877515	0.00418229
XLOC_028013	0.660008	0.927227	0.000911694	Bicd2
XLOC_028112	0.695201	0.897576	0.0024841
XLOC_028201	0.671641	0.954779	0.000223409
XLOC_028322	0.788696	0.933792	0.00069002
XLOC_028453	0.687309	0.86183	0.00592998
XLOC_028644	0.796129	0.979291	2.18601e-05	70
XLOC_028644	0.796129	0.979291	2.18601e-05	SATB2
XLOC_028644	0.796129	0.979291	2.18601e-05	Ta1476
XLOC_028802	0.684648	0.839534	0.00912644	ANKRD28
XLOC_029152	0.816544	0.938526	0.000554342
XLOC_029288	0.679642	0.859491	0.00622474
XLOC_029373	0.756655	0.918975	0.00125033	Atp6v0a1
XLOC_029657	0.460425	0.770007	0.0254098	EML5
XLOC_029681	0.72795	0.960014	0.000155077
XLOC_030301	0.719389	0.845554	0.00817635	cdh2
XLOC_030509	0.857299	0.853446	0.00702971
XLOC_030676	0.439932	0.779953	0.0224343
XLOC_030722	0.457634	0.885024	0.00347966
XLOC_030856	0.519145	0.896607	0.00255335
XLOC_031175	0.666874	0.950609	0.000290166
XLOC_031253	0.818442	0.962957	0.000123569	IL12B
XLOC_031253	0.818442	0.962957	0.000123569	unknown
XLOC_031268	0.726007	0.912216	0.0015818
XLOC_031470	0.659886	0.921501	0.00113923
XLOC_031899	0.831548	0.962403	0.000129145
XLOC_032144	0.588714	0.770139	0.0253687
XLOC_032978	0.69884	0.802206	0.0165892	Ptgs1
XLOC_033068	0.68991	0.901093	0.00224305	Clic5
XLOC_033072	0.753354	0.972965	4.84053e-05	TMEM8C
XLOC_033246	0.62365	0.719248	0.0443285
XLOC_033560	0.414684	0.8016	0.016734
XLOC_033609	0.613091	0.958755	0.000170028	unknown
XLOC_033665	0.664878	0.766517	0.0265086
XLOC_034583	0.681269	0.864883	0.00555886	Mllt4
XLOC_035219	0.339546	0.81187	0.0143858	unknown
XLOC_035401	0.687975	0.960128	0.000153766
XLOC_035855	0.533247	0.805023	0.0159266
XLOC_036077	0.59595	0.846508	0.00803188	Ampd3
XLOC_036286	0.808515	0.898726	0.0024035
XLOC_036368	0.563928	0.753204	0.0309671
XLOC_036567	0.577997	0.806834	0.0155093
XLOC_036843	0.569414	0.847346	0.00790628	Scnn1a
XLOC_037867	0.788911	0.953606	0.000241039
XLOC_038079	0.66067	0.937939	0.000570124	Hhat
XLOC_038240	0.444626	0.78233	0.0217571
XLOC_038340	0.480637	0.664858	0.072039
XLOC_038431	0.592326	0.840786	0.00892334
XLOC_038698	0.607303	0.75501	0.0303371	ATP2B3
XLOC_038703	0.638897	0.865364	0.00550182	Psmd6
XLOC_038783	0.606692	0.842454	0.00865726	dnm1l
XLOC_038846	0.481209	0.886258	0.00337205	unknown
XLOC_038970	0.254199	0.743383	0.0345334
XLOC_039462	0.109382	0.50212	0.204802
XLOC_039534	0.760793	0.947224	0.000353103	Uncharacterized
XLOC_039696	0.79026	0.921334	0.00114636
XLOC_040053	0.803591	0.972848	4.90291e-05	Ank3
XLOC_040053	0.803591	0.972848	4.90291e-05	unknown
XLOC_040188	0.719725	0.91301	0.00154017	DOK7
XLOC_040367	0.509499	0.716085	0.0457232
XLOC_040383	0.705491	0.95368	0.000239906
XLOC_040706	0.877181	0.948781	0.000323141	CPNE3
XLOC_040840	0.505467	0.707582	0.0496026	Atxn1
XLOC_041392	0.801759	0.926962	0.000921496	MYO18A
XLOC_041447	0.576762	0.853603	0.00700792	Ecm29
XLOC_041447	0.576762	0.853603	0.00700792	ZNF596
XLOC_041583	0.772483	0.854778	0.00684688	Zbtb49
XLOC_041583	0.772483	0.854778	0.00684688	Znf239
XLOC_042012	0.581458	0.865408	0.0054966
XLOC_042049	0.463022	0.876973	0.00423629
XLOC_042159	0.771873	0.873733	0.00456821	INSM1
XLOC_042186	0.634474	0.618424	0.102178	unknown
XLOC_042384	0.581141	0.739453	0.0360276
XLOC_042571	0.595701	0.832632	0.0102987
XLOC_043193	0.521965	0.697261	0.0545694
XLOC_043241	0.693243	0.903727	0.00207282	MARCKS
XLOC_043352	0.594362	0.881787	0.00377241	unknown
XLOC_043543	0.687074	0.874841	0.00445285
XLOC_043751	0.518082	0.774735	0.0239668	Putative
XLOC_043855	0.698911	0.799278	0.0172959
XLOC_044094	0.740123	0.930412	0.000799099	CYSLTR1
XLOC_044516	0.605212	0.916692	0.00135664
XLOC_044723	0.799518	0.911348	0.00162805	SLC1A2
XLOC_044875	0.644838	0.776784	0.0233575
XLOC_045054	0.549417	0.783945	0.0213044	unknown
XLOC_045340	0.74551	0.882818	0.00367748	COL1A1
XLOC_045400	0.757293	0.823214	0.0120463
XLOC_045519	0.418281	0.631265	0.0932319
XLOC_045702	0.648972	0.865803	0.00545	NOX4
XLOC_045746	0.755779	0.915069	0.00143566	DHDDS
XLOC_045917	0.401668	0.83849	0.00929796	SCMH1
XLOC_046146	0.622561	0.960298	0.000151824
XLOC_046340	0.82919	0.898452	0.0024226	unknown
XLOC_046360	0.303646	0.779883	0.0224547
XLOC_046814	0.59693	0.834667	0.00994376	VPS13B
XLOC_047408	0.706359	0.953659	0.000240218	DMD
XLOC_047432	0.81804	0.922144	0.00111201	TRAPPC10
XLOC_047738	0.695958	0.879778	0.00396179	IRF8
XLOC_047742	0.336411	0.76913	0.025683	ACSF3
XLOC_048110	0.69826	0.827541	0.0112219
XLOC_048134	0.639543	0.937161	0.000591479	Arid1a
XLOC_048204	0.700682	0.899182	0.00237202
XLOC_048286	0.499628	0.824823	0.0117353	Fkbp8
XLOC_048597	0.732106	0.934306	0.000674312	PRKX
XLOC_048994	0.633162	0.966682	9.01703e-05	arhgap26
XLOC_049285	0.795797	0.96874	7.45853e-05	unknown
XLOC_049330	0.587561	0.784885	0.0210437
XLOC_049444	0.371004	0.804157	0.0161285
XLOC_049813	0.740454	0.899727	0.00233481
XLOC_050126	0.538044	0.740853	0.0354907	Itpr1
XLOC_050150	0.600561	0.826554	0.0114066
XLOC_050210	0.616119	0.796781	0.0179135
XLOC_050494	0.85578	0.910512	0.00167349	DLC1
XLOC_050574	0.784232	0.89969	0.0023373
XLOC_050621	0.840206	0.934723	0.000661765	Prkcq
XLOC_051501	0.725602	0.97709	2.95473e-05
XLOC_051545	0.60596	0.936944	0.000597505
XLOC_051631	0.688713	0.895608	0.00262609
XLOC_051713	0.522526	0.724415	0.0421059
XLOC_052300	0.275574	0.730531	0.0395641	ZRSR2
XLOC_052496	0.671177	0.94857	0.000327105
XLOC_052525	0.634841	0.845867	0.00812877
XLOC_052633	0.56732	0.830159	0.0107409
XLOC_052681	0.5074	0.703572	0.0514986
XLOC_053263	0.650893	0.949535	0.000309261
XLOC_053274	0.750049	0.894164	0.00273348
XLOC_053608	0.677705	0.964881	0.00010545
XLOC_053778	0.283629	0.732697	0.0386869
XLOC_053892	0.388287	0.816258	0.0134498
XLOC_053967	0.711479	0.961405	0.000139596	TPD52
XLOC_053990	0.5167	0.855617	0.00673338
XLOC_054428	0.281306	0.786103	0.0207087
XLOC_054557	0.727868	0.920917	0.00116431
XLOC_054610	0.779526	0.971423	5.71026e-05	Rin1
XLOC_054610	0.779526	0.971423	5.71026e-05	XRN2
XLOC_054762	0.737291	0.833534	0.0101404
XLOC_055030	0.681732	0.944555	0.000408601
XLOC_056051	0.788094	0.954855	0.000222308	Mettl25
XLOC_056474	0.706679	0.983786	1.05273e-05	unknown
XLOC_056477	0.781559	0.970412	6.33287e-05	AP3M1
XLOC_056756	0.750819	0.980665	1.78105e-05	THAP2
XLOC_057214	0.477887	0.718729	0.0445553
XLOC_057304	0.81225	0.908132	0.00180725
XLOC_057445	0.285648	0.661025	0.0742967
XLOC_057822	0.810649	0.861166	0.00601272	PAK1
XLOC_058015	0.659531	0.902519	0.00214976
XLOC_058139	0.62267	0.860585	0.00608577	Agfg1
XLOC_058139	0.62267	0.860585	0.00608577	TRAPPC1
XLOC_058293	0.467764	0.807679	0.0153173	infB
XLOC_058357	0.737541	0.952585	0.000257114
XLOC_058418	0.744084	0.962813	0.000125006	EFNB1
XLOC_059303	0.664509	0.926325	0.000945342
XLOC_059555	0.706621	0.925975	0.000958618	COG6
XLOC_060313	0.816898	0.934243	0.000676248	Trim14
XLOC_060355	0.753364	0.89791	0.00246051	Atp6v0a1
XLOC_060999	0.839801	0.904724	0.00201064	SOD1
XLOC_061094	0.853592	0.908609	0.00177988	Sptan1
XLOC_061335	0.628984	0.943916	0.000422683	PPM1L
XLOC_061335	0.628984	0.943916	0.000422683	rnf169
XLOC_061456	0.831019	0.918427	0.00127534	churc1
XLOC_061456	0.831019	0.918427	0.00127534	ZNF253
XLOC_061575	0.486373	0.898571	0.0024143
XLOC_061690	0.743889	0.780938	0.0221523
XLOC_062044	0.671852	0.964735	0.00010676
XLOC_062975	0.18338	0.64201	0.0861064
XLOC_063229	0.556344	0.946128	0.000375236
XLOC_063296	0.438978	0.459808	0.251671	unknown
XLOC_063356	0.764965	0.863031	0.00578212	Dip2b
XLOC_063470	0.563411	0.840481	0.00897259
XLOC_063694	0.826547	0.899583	0.00234455
XLOC_063773	0.82392	0.897761	0.00247103	SORL1
XLOC_063980	0.635042	0.914329	0.00147269
XLOC_064042	0.481287	0.82687	0.0113472
XLOC_064045	0.513347	0.874301	0.00450891	EFNB1
XLOC_064069	0.720246	0.865695	0.00546274
XLOC_064654	0.580763	0.699535	0.0534508
XLOC_064945	0.672085	0.899858	0.00232588	EVI5L
XLOC_065180	0.37223	0.691014	0.0577148
XLOC_065426	0.597177	0.885213	0.00346306
XLOC_065567	0.590837	0.902338	0.0021615
XLOC_065849	0.700811	0.957321	0.000188175	Bco2
XLOC_066056	0.810505	0.928099	0.000879903	UBE2R2
XLOC_066097	0.760524	0.80379	0.0162144
XLOC_066493	0.630328	0.913925	0.00149314
XLOC_067053	0.794967	0.939652	0.000524885
XLOC_067153	0.82251	0.964423	0.000109598
XLOC_067427	0.324898	0.774373	0.0240753
XLOC_067556	0.387479	0.770322	0.0253118
XLOC_067906	0.771897	0.94975	0.000305367
XLOC_068228	0.546436	0.818065	0.0130758
XLOC_068350	0.770578	0.922924	0.00107958
XLOC_068419	0.546775	0.929634	0.000825713
XLOC_069727	0.630579	0.883725	0.00359535
XLOC_069792	0.463448	0.843337	0.00851843
XLOC_069844	0.090742	0.527471	0.179125
XLOC_070050	-0.0712721	0.470312	0.239573
XLOC_070497	0.713159	0.944344	0.000413202
XLOC_070750	0.62537	0.918082	0.00129123
XLOC_070981	0.501499	0.918096	0.00129058
XLOC_071486	0.666288	0.770517	0.0252514
XLOC_071492	0.736877	0.77088	0.0251394
XLOC_071555	0.694357	0.901865	0.00219222	unknown
XLOC_071898	0.589745	0.871152	0.00484425

## Sheet: cluster10
Supplementary data 2: WGCNA clusters
XLOC	GS.T21_trait	MM	p.MM	GeneID
XLOC_000090	0.893067	0.937482	0.000582595	PLEC
XLOC_000172	0.868045	0.934326	0.000673725	Tg
XLOC_000571	0.328757	0.363971	0.375431	emsy
XLOC_000572	0.858861	0.937489	0.000582409
XLOC_000578	0.925437	0.949568	0.000308658	pitx2
XLOC_000578	0.925437	0.949568	0.000308658	TM9SF2
XLOC_000704	0.836125	0.896948	0.00252888
XLOC_001197	0.624612	0.697619	0.0543926
XLOC_001275	0.752157	0.96145	0.000139114
XLOC_001287	0.916841	0.950422	0.000293431
XLOC_001778	0.798804	0.966651	9.04191e-05	FER1L6
XLOC_001778	0.798804	0.966651	9.04191e-05	otof
XLOC_001780	0.888602	0.949721	0.000305898	Plec
XLOC_001781	0.874626	0.975644	3.54646e-05	DDB_G0269086
XLOC_001782	0.87634	0.93797	0.000569275	DDB_G0269086
XLOC_001981	0.540976	0.79922	0.0173102	athl1
XLOC_002174	0.906615	0.949046	0.000318213	St5
XLOC_002593	0.856479	0.993771	6.01516e-07
XLOC_003030	0.867325	0.897532	0.00248721
XLOC_003196	0.910609	0.96353	0.000117979	WISP3
XLOC_003240	0.886581	0.918352	0.00127876	PRSS33
XLOC_003279	0.84472	0.948769	0.000323371
XLOC_003303	0.853001	0.93088	0.000783368	DCHS1
XLOC_003303	0.853001	0.93088	0.000783368	ds
XLOC_003457	0.830819	0.936515	0.00060961	Ccdc96
XLOC_003460	0.876404	0.978406	2.47677e-05	COL1A1
XLOC_003697	0.802196	0.95683	0.000194674	Hivep2
XLOC_003697	0.802196	0.95683	0.000194674	Hivep3
XLOC_003900	0.931165	0.980317	1.87838e-05	BCAM
XLOC_004677	0.897584	0.93829	0.000560635
XLOC_004859	0.796864	0.945114	0.000396537
XLOC_004981	0.855871	0.92796	0.000884914	MYO1B
XLOC_005098	0.900795	0.95876	0.00016997	KCNH2
XLOC_005236	0.888716	0.989743	2.67673e-06	ITGB1
XLOC_005333	0.754152	0.897594	0.00248285	MED1
XLOC_005373	0.845749	0.955704	0.000210131
XLOC_005426	0.897515	0.984026	1.00694e-05	Intermediate
XLOC_005504	0.780577	0.919658	0.00121963
XLOC_005915	0.526489	0.818564	0.0129735
XLOC_005928	0.735073	0.936848	0.000600216
XLOC_006016	0.777834	0.958587	0.000172088
XLOC_006465	0.776804	0.888173	0.00320939	CCDC108
XLOC_006765	0.949586	0.933667	0.000693857	CRTAP
XLOC_006865	0.788013	0.943047	0.000442347	DNAH5
XLOC_006958	0.813822	0.923055	0.00107419	unknown
XLOC_007479	0.923844	0.969822	6.71634e-05
XLOC_007481	0.827142	0.873924	0.00454819
XLOC_007483	0.857677	0.935344	0.00064337
XLOC_007725	0.850876	0.988739	3.54028e-06
XLOC_008036	0.826177	0.944331	0.000413501
XLOC_008069	0.903322	0.878683	0.00406747	IL16
XLOC_008069	0.903322	0.878683	0.00406747	PDZD2
XLOC_008270	0.827185	0.934232	0.000676582	unknown
XLOC_008302	0.716036	0.938306	0.000560211	unknown
XLOC_008753	0.682298	0.780907	0.022161
XLOC_008795	0.855373	0.88248	0.00370839
XLOC_008995	0.860427	0.979508	2.11818e-05
XLOC_009143	0.783525	0.902772	0.00213351	SH3BP5L
XLOC_009227	0.910862	0.972499	5.09317e-05	ccdc64
XLOC_009326	0.91509	0.931695	0.000756464	Orai3
XLOC_009358	0.766767	0.959433	0.000161869	tor4a
XLOC_009990	0.753375	0.904026	0.002054
XLOC_010321	0.833307	0.894354	0.00271914	CCDC113
XLOC_010409	0.791292	0.966494	9.16909e-05	FA2H
XLOC_010453	0.90639	0.905886	0.00193967	Tat
XLOC_010473	0.77018	0.932477	0.000731203	unknown
XLOC_010610	0.818607	0.945241	0.00039383	Irx3
XLOC_010691	0.84588	0.910817	0.0016568	Fhod3
XLOC_010836	0.923654	0.96263	0.000126842
XLOC_011010	0.868541	0.992703	9.6587e-07
XLOC_011327	0.916995	0.984725	8.80792e-06
XLOC_011515	0.868698	0.924605	0.00101178	unknown
XLOC_011550	0.822006	0.895386	0.00264236	TRIM67
XLOC_011550	0.822006	0.895386	0.00264236	Trim9
XLOC_011558	0.871834	0.974553	4.04126e-05	Nin
XLOC_011573	0.896708	0.977013	2.98464e-05
XLOC_011606	0.788488	0.901449	0.00221949	Lyst
XLOC_011606	0.788488	0.901449	0.00221949	unknown
XLOC_011607	0.899692	0.97778	2.69723e-05	Lyst
XLOC_011896	0.831895	0.96862	7.54423e-05	TECPR2
XLOC_012093	0.934561	0.979762	2.04085e-05
XLOC_012365	0.830787	0.921339	0.00114613
XLOC_012403	0.723665	0.930483	0.000796692
XLOC_012740	0.726234	0.93892	0.000543902	CDK17
XLOC_012829	0.889736	0.982031	1.43093e-05	Magi1
XLOC_012829	0.889736	0.982031	1.43093e-05	Magi2
XLOC_013091	0.781871	0.938876	0.000545056
XLOC_013092	0.853224	0.928132	0.000878713
XLOC_013174	0.930212	0.993759	6.04763e-07
XLOC_013634	0.760958	0.909318	0.00173977	Fam114a1
XLOC_013850	0.861042	0.940674	0.000499052	Cyp3a2
XLOC_013883	0.82239	0.964181	0.000111824
XLOC_014208	0.624094	0.871305	0.00482765
XLOC_014701	0.612969	0.706301	0.0502041
XLOC_014775	0.911616	0.970709	6.14544e-05	WDFY3
XLOC_014805	0.826566	0.96322	0.000120986	PKD2L1
XLOC_015177	0.493781	0.640809	0.0868869
XLOC_015241	0.500624	0.546582	0.160981
XLOC_015365	0.73598	0.901459	0.00221885
XLOC_015404	0.955371	0.930999	0.000779407
XLOC_015563	0.873914	0.928688	0.00085884
XLOC_015588	0.788763	0.931344	0.000767966
XLOC_015590	0.955101	0.942436	0.000456504
XLOC_015610	0.891388	0.939244	0.000535438	DNASE1
XLOC_015673	0.833144	0.953197	0.0002474	Neogenin
XLOC_015737	0.807731	0.86758	0.00524367	ITGA2
XLOC_015779	0.882647	0.953606	0.000241036	TLN2
XLOC_015893	0.867829	0.900741	0.00226646	GPR98
XLOC_015909	0.804527	0.902606	0.00214416	PGPEP1
XLOC_015928	0.81432	0.884446	0.00353082	fem1b
XLOC_015943	0.867689	0.902581	0.00214577	paqr5b
XLOC_016125	0.820776	0.896366	0.00257077
XLOC_016561	0.882363	0.990406	2.19195e-06	tmtc2
XLOC_016611	0.918281	0.952184	0.000263606	kcnq1
XLOC_016774	0.526853	0.762612	0.0277722	lmo3
XLOC_017385	0.884236	0.940924	0.000492871
XLOC_017400	0.734519	0.934244	0.000676194
XLOC_017690	0.898472	0.954455	0.000228195	DPYSL2
XLOC_017691	0.907654	0.911441	0.00162309	DPYSL2
XLOC_017848	0.82239	0.964181	0.000111824
XLOC_017901	0.843965	0.908514	0.00178535	CFAP99
XLOC_017974	0.764883	0.951196	0.000280075
XLOC_017975	0.883544	0.929015	0.000847266
XLOC_018071	0.904831	0.863609	0.00571192
XLOC_018585	0.807246	0.916748	0.00135397	Yme1l1
XLOC_018644	0.890064	0.934718	0.000661913	Tanc1
XLOC_018644	0.890064	0.934718	0.000661913	TANC2
XLOC_018686	0.809047	0.91395	0.00149189	ADAM22
XLOC_018687	0.918893	0.938272	0.000561124	Adam11
XLOC_018687	0.918893	0.938272	0.000561124	adam22
XLOC_018715	0.910607	0.983252	1.15964e-05	nt5c3
XLOC_018788	0.888213	0.941869	0.000469921	nkiras2
XLOC_018814	0.876441	0.890308	0.00303414	SGCE
XLOC_018819	0.726291	0.908913	0.00176261	POU6F2
XLOC_018858	0.655161	0.81597	0.0135099	bzw2
XLOC_019528	0.91108	0.921771	0.00112775
XLOC_019799	0.908898	0.955799	0.000208801
XLOC_019800	0.773791	0.909517	0.00172858
XLOC_019902	0.840693	0.92257	0.00109421
XLOC_020505	0.897863	0.95502	0.000219901	MYOF
XLOC_020672	0.800745	0.926283	0.000946932	DOCK1
XLOC_020672	0.800745	0.926283	0.000946932	DOCK5
XLOC_020675	0.776528	0.878093	0.0041252	NXPE3
XLOC_021028	0.833381	0.895843	0.00260887
XLOC_021217	0.807423	0.88267	0.00369098
XLOC_021328	0.906709	0.936283	0.000616193	UNK
XLOC_021328	0.906709	0.936283	0.000616193	unknown
XLOC_021478	0.595887	0.74529	0.0338223
XLOC_021687	0.792821	0.95698	0.000192674	Trim29
XLOC_021687	0.792821	0.95698	0.000192674	Zinc-binding
XLOC_022016	0.89081	0.954081	0.000233797
XLOC_022142	0.645587	0.830181	0.0107369
XLOC_022508	0.723081	0.887176	0.00329343	Kiaa1468
XLOC_022508	0.723081	0.887176	0.00329343	zgc66014
XLOC_022514	0.478266	0.665526	0.0716496	KIAA1429
XLOC_023349	0.907138	0.9236	0.00105194	Nbea
XLOC_023350	0.777571	0.926001	0.000957637	Nbea
XLOC_023360	0.715842	0.884405	0.00353445	CHST10
XLOC_023487	0.866849	0.909806	0.00171248
XLOC_023649	0.843563	0.942167	0.000462837
XLOC_023650	0.572885	0.694147	0.056124
XLOC_023974	0.851923	0.961496	0.000138622	CTTNBP2
XLOC_024089	0.864514	0.928479	0.000866247	Plxna1
XLOC_024653	0.48746	0.711725	0.0476888	ERCC6L2
XLOC_024757	0.739146	0.912984	0.00154154
XLOC_024780	0.874048	0.886188	0.00337813	Ctbs
XLOC_024871	0.93463	0.953555	0.000241828	FAM173A
XLOC_024979	0.816621	0.911329	0.00162908
XLOC_025414	0.909115	0.96471	0.000106987	SH3GLB1
XLOC_025460	0.941341	0.982431	1.33797e-05
XLOC_025468	0.883151	0.988155	4.11748e-06	PAPPA
XLOC_025536	0.970922	0.956803	0.000195034	slc44a4
XLOC_026119	0.727126	0.919232	0.0012387
XLOC_026338	0.914001	0.943745	0.000426494	abcB1
XLOC_026413	0.738711	0.917566	0.00131525	RIN2
XLOC_027106	0.905987	0.928123	0.000879007	Pgm2
XLOC_027218	0.915923	0.942764	0.000448864	HHIP
XLOC_027396	0.840534	0.900653	0.00227234
XLOC_028005	0.888619	0.959208	0.000164543	SEMA3D
XLOC_028038	0.914926	0.991276	1.64931e-06	NRCAM
XLOC_028446	0.401121	0.58888	0.124558
XLOC_028471	0.686761	0.719097	0.0443944
XLOC_028490	0.820594	0.954116	0.000233273	Keratin%2C
XLOC_028501	0.87446	0.955286	0.000216062	Bcas3
XLOC_028627	0.786498	0.925831	0.000964131	Lrp8
XLOC_028665	0.883126	0.942301	0.000459672	NRP1
XLOC_028677	0.904977	0.981907	1.46081e-05	CXCR3
XLOC_028693	0.786622	0.905807	0.00194444	Upp1
XLOC_028702	0.93174	0.961143	0.000142433
XLOC_028737	0.887776	0.896789	0.00254024	Apaf1
XLOC_028737	0.887776	0.896789	0.00254024	ARMC4
XLOC_028737	0.887776	0.896789	0.00254024	Tmc2
XLOC_029568	0.823243	0.971988	5.38019e-05
XLOC_029577	0.904441	0.981626	1.52957e-05	TGFB3
XLOC_029598	0.858503	0.932933	0.000716751	CRIM1
XLOC_029773	0.803452	0.979957	1.98271e-05
XLOC_029780	0.844302	0.979346	2.16864e-05
XLOC_029877	0.862379	0.965402	0.000100871
XLOC_030172	0.70814	0.711078	0.0479846
XLOC_030277	0.702912	0.906655	0.00189369	GRAMD1B
XLOC_030332	0.772225	0.884508	0.00352532	USP2
XLOC_030366	0.886731	0.942404	0.000457266
XLOC_030384	0.933305	0.974591	4.02346e-05	Lsamp
XLOC_030410	0.840126	0.892417	0.0028672	zbtb16a
XLOC_030667	0.777313	0.93211	0.00074299
XLOC_031035	0.892422	0.972003	5.37174e-05	SLC24A1
XLOC_031069	0.841479	0.984066	9.99347e-06	SV2C
XLOC_031095	0.874981	0.943681	0.000427941	ttc37
XLOC_031260	0.880161	0.963718	0.000116181	Chid1
XLOC_031615	0.88381	0.970832	6.06895e-05
XLOC_031618	0.933308	0.937173	0.000591133
XLOC_031636	0.611809	0.74051	0.0356218
XLOC_031742	0.821671	0.918627	0.00126616	sidkeyp-117h8.2
XLOC_031991	0.779192	0.965163	0.000102951
XLOC_032289	0.769431	0.955029	0.000219776	Jph3
XLOC_032330	0.862601	0.926697	0.000931363
XLOC_032343	0.690032	0.787387	0.0203591
XLOC_032668	0.932063	0.978186	2.55277e-05
XLOC_032670	0.899421	0.923365	0.0010615
XLOC_032671	0.849065	0.945521	0.000387903
XLOC_033025	0.887908	0.881169	0.00383001	unknown
XLOC_033101	0.860143	0.911488	0.00162056	ANGPTL2
XLOC_033197	0.845552	0.937128	0.000592377
XLOC_033461	0.90377	0.992397	1.09262e-06	Gpr39
XLOC_033461	0.90377	0.992397	1.09262e-06	Ntsr1
XLOC_033503	0.915315	0.974852	3.90157e-05	DNAH7
XLOC_034086	0.884206	0.989984	2.49328e-06
XLOC_034277	0.947901	0.963115	0.000122012	Cystatin
XLOC_034429	0.750827	0.945505	0.000388237
XLOC_034451	0.901685	0.932397	0.000733751	Ston2
XLOC_034559	0.453114	0.71831	0.0447391	BTBD7
XLOC_034582	0.772484	0.947465	0.000348347	Mllt4
XLOC_034792	0.94486	0.991931	1.3056e-06
XLOC_035085	0.715497	0.925497	0.000976938	NetA
XLOC_035118	0.773336	0.864685	0.0055825	FASN
XLOC_035224	0.779649	0.906788	0.00188576	unknown
XLOC_035267	0.921116	0.941051	0.000489736	KDELR2
XLOC_035267	0.921116	0.941051	0.000489736	Klhl28
XLOC_035267	0.921116	0.941051	0.000489736	unknown
XLOC_035539	0.848812	0.960471	0.000149876
XLOC_035852	0.907189	0.973412	4.60571e-05
XLOC_035916	0.793479	0.894079	0.00273985
XLOC_036181	0.740195	0.926904	0.000923647	GLOD4
XLOC_036744	0.847457	0.883211	0.0036417	AGRN
XLOC_036887	0.939541	0.952704	0.000255197
XLOC_037486	0.648626	0.812348	0.0142819	FAM110B
XLOC_037907	0.887612	0.950697	0.000288643
XLOC_037979	0.759153	0.874612	0.00447658	ZNF318
XLOC_038006	0.833161	0.932477	0.000731215	ABCC2
XLOC_038012	0.847026	0.966423	9.22675e-05	dact1
XLOC_038014	0.905246	0.952573	0.000257305
XLOC_038190	0.85787	0.88438	0.00353665	MPP5
XLOC_038190	0.85787	0.88438	0.00353665	mpp5a
XLOC_038211	0.657414	0.699497	0.0534695	Ccdc162p
XLOC_038734	0.915111	0.966761	8.95322e-05	CAV1
XLOC_038759	0.862354	0.910746	0.00166069
XLOC_038891	0.937565	0.987227	5.16045e-06	RHO
XLOC_039625	0.931705	0.960828	0.000145885	Khk
XLOC_039942	0.919603	0.966586	9.09436e-05
XLOC_040021	0.812957	0.869541	0.00502193	unknown
XLOC_040365	0.916909	0.992634	9.93495e-07
XLOC_040781	0.914672	0.976803	3.06653e-05
XLOC_040816	0.854149	0.910447	0.00167705	unknown
XLOC_041384	0.760654	0.886642	0.00333909
XLOC_041558	0.879622	0.955725	0.000209842
XLOC_041627	0.869914	0.900514	0.00228164
XLOC_041654	0.885266	0.875202	0.00441574	Epsti1
XLOC_042236	0.86102	0.979751	2.04419e-05	TRIM9
XLOC_042314	0.855274	0.940447	0.000504712
XLOC_042710	0.90054	0.974044	4.287e-05
XLOC_042722	0.892278	0.956998	0.000192433
XLOC_042815	0.909983	0.986242	6.44309e-06	cyb5d1
XLOC_042815	0.909983	0.986242	6.44309e-06	naa38
XLOC_042815	0.909983	0.986242	6.44309e-06	unknown
XLOC_043172	0.942773	0.975973	3.4053e-05	Cftr
XLOC_043209	0.858823	0.933148	0.000709976	Iqsec1
XLOC_043248	0.743906	0.800622	0.0169693	amdhd1
XLOC_043256	0.938377	0.933664	0.000693944	Gorab
XLOC_043271	0.856261	0.97592	3.42798e-05	SLC6A3
XLOC_043271	0.856261	0.97592	3.42798e-05	SLC6A8
XLOC_043437	0.857929	0.948929	0.000320381
XLOC_043496	0.743056	0.904742	0.00200949
XLOC_043649	0.844538	0.920673	0.0011749
XLOC_043775	0.781692	0.892275	0.00287823	qki-b
XLOC_044144	0.851754	0.981057	1.67527e-05
XLOC_044357	0.959804	0.980888	1.72031e-05
XLOC_044759	0.823333	0.938563	0.000553359	AAO4
XLOC_044759	0.823333	0.938563	0.000553359	XDH
XLOC_044826	0.883669	0.930705	0.000789226	GBP2
XLOC_044826	0.883669	0.930705	0.000789226	unknown
XLOC_045096	0.882279	0.96341	0.000119133	fn1
XLOC_045098	0.829542	0.978947	2.29627e-05	fn1
XLOC_045118	0.872079	0.936044	0.000623029	Dync1i2
XLOC_045195	0.960417	0.975262	3.71464e-05
XLOC_045342	0.883956	0.973538	4.54112e-05	PTTG1IP
XLOC_045874	0.850528	0.962122	0.000132028	CFAP43
XLOC_045874	0.850528	0.962122	0.000132028	SULT6B1
XLOC_046538	0.88395	0.98726	5.12055e-06
XLOC_046594	0.890206	0.98518	8.04697e-06
XLOC_046597	0.797586	0.917415	0.00132235
XLOC_046608	0.80799	0.893283	0.00280039
XLOC_046815	0.644752	0.779598	0.0225366	VPS13B
XLOC_046925	0.867714	0.962995	0.000123189
XLOC_046982	0.866412	0.978886	2.31607e-05
XLOC_047081	0.922038	0.95383	0.000237611
XLOC_047122	0.872318	0.939738	0.000522664	FLNC
XLOC_047446	0.881756	0.920285	0.00119185	EIF2S3
XLOC_047934	0.852241	0.943307	0.000436397
XLOC_048135	0.648616	0.819172	0.0128499	Arid1a
XLOC_048192	0.928109	0.988398	3.87041e-06	col4a3bp
XLOC_048192	0.928109	0.988398	3.87041e-06	CTSL
XLOC_048196	0.852475	0.888287	0.00319986	UBE2R2
XLOC_048570	0.781047	0.911083	0.00164237	Cpne1
XLOC_048580	0.877512	0.953717	0.000239333	SOX1
XLOC_048839	0.845494	0.944562	0.000408447
XLOC_048952	0.805365	0.934549	0.000666985	Dlc1
XLOC_048982	0.861356	0.92753	0.000900555	unknown
XLOC_048986	0.839244	0.941773	0.000472218	Ugdh
XLOC_049206	0.761285	0.872992	0.00464641	MATN2
XLOC_049262	0.614021	0.884171	0.0035553
XLOC_049353	0.836773	0.950123	0.000298708	Trove2
XLOC_049647	0.805595	0.919113	0.00124407	p2
XLOC_049688	0.892655	0.962841	0.000124726
XLOC_049713	0.850979	0.959306	0.000163376	Kcp
XLOC_050343	0.921416	0.951932	0.000267737
XLOC_050373	0.842036	0.95493	0.000221207
XLOC_050476	0.927417	0.985219	7.98438e-06	Gria4
XLOC_050648	0.922636	0.996097	1.48195e-07	unknown
XLOC_050820	0.873882	0.99367	6.31075e-07	GFRA2
XLOC_051185	0.859771	0.984005	1.01073e-05	Cacna1h
XLOC_051234	0.894792	0.978051	2.60004e-05	Cacna1h
XLOC_051234	0.894792	0.978051	2.60004e-05	CACNA1I
XLOC_051237	0.847207	0.921075	0.00115747	CACNG2
XLOC_051237	0.847207	0.921075	0.00115747	PRKCA
XLOC_051237	0.847207	0.921075	0.00115747	PRKCB
XLOC_051423	0.772331	0.874754	0.00446193	Parp11
XLOC_051586	0.901289	0.96661	9.07503e-05
XLOC_052120	0.827666	0.873103	0.00463462	ZSCAN10
XLOC_052390	0.964132	0.965539	9.96811e-05
XLOC_052439	0.819171	0.907512	0.00184322	Jtb
XLOC_052839	0.755045	0.935092	0.000650794
XLOC_053201	0.853917	0.910937	0.00165029	PFD1115c
XLOC_053201	0.853917	0.910937	0.00165029	Ptprg
XLOC_053251	0.788285	0.871382	0.0048193	ELAVL2
XLOC_053251	0.788285	0.871382	0.0048193	ELAVL3
XLOC_053352	0.548098	0.614207	0.105219
XLOC_053935	0.82169	0.945704	0.000384048
XLOC_054534	0.838413	0.950535	0.000291463
XLOC_054603	0.834998	0.985264	7.91093e-06	Flrt3
XLOC_055084	0.827092	0.943903	0.000422966	Golga4
XLOC_055340	0.831044	0.958306	0.000175581	COL1A1
XLOC_055340	0.831044	0.958306	0.000175581	unknown
XLOC_055660	0.834593	0.919734	0.00121622
XLOC_056201	0.907426	0.966868	8.86782e-05	unknown
XLOC_056356	0.904441	0.981626	1.52957e-05	NNMT
XLOC_056380	0.673697	0.718996	0.0444385
XLOC_056544	0.922571	0.966277	9.34715e-05	U2surp
XLOC_056578	0.921825	0.962403	0.000129142	Uncharacterized
XLOC_056578	0.921825	0.962403	0.000129142	unknown
XLOC_056593	0.551602	0.745265	0.0338313	Uncharacterized
XLOC_056593	0.551602	0.745265	0.0338313	unknown
XLOC_056897	0.92797	0.953262	0.000246378	Tlr2
XLOC_056914	0.738957	0.845284	0.00821754
XLOC_057027	0.772991	0.953222	0.000247005
XLOC_057119	0.868536	0.966212	9.40038e-05	SMCO4
XLOC_057277	0.871962	0.92702	0.000919321	camk2d
XLOC_057821	0.792749	0.966076	9.51381e-05	PAK1
XLOC_058022	0.808429	0.955285	0.000216089	Ndst2
XLOC_058028	0.866237	0.94868	0.000325041	PSD
XLOC_058195	0.796013	0.910614	0.00166788
XLOC_058778	0.930647	0.9694	7.00005e-05	PARP10
XLOC_058809	0.82119	0.950265	0.000296191
XLOC_059198	0.69206	0.924711	0.00100759	unknown
XLOC_059412	0.895809	0.95776	0.000182489	unknown
XLOC_059559	0.902741	0.912143	0.00158565
XLOC_059701	0.878113	0.968761	7.44382e-05	NR2F1
XLOC_059701	0.878113	0.968761	7.44382e-05	nr2f1b
XLOC_060340	0.862275	0.928042	0.000881955	Flnc
XLOC_060766	0.897607	0.901144	0.00223968	MUC5B
XLOC_061004	0.786326	0.884628	0.00351469
XLOC_061058	0.871487	0.922936	0.00107906	Bo17
XLOC_061347	0.873052	0.976195	3.31243e-05	Tmtc2
XLOC_061651	0.737811	0.853823	0.0069776	2007-09-01
XLOC_061678	0.874122	0.94055	0.000502148
XLOC_061909	0.727126	0.919232	0.0012387
XLOC_062182	0.920324	0.947814	0.000341535
XLOC_062216	0.842743	0.969997	6.60113e-05
XLOC_062386	0.862757	0.949842	0.000303726	Collagen
XLOC_062403	0.797386	0.964623	0.000107769
XLOC_062551	0.803055	0.920522	0.00118148
XLOC_062752	0.776997	0.895994	0.00259782
XLOC_062848	0.909116	0.956492	0.000199241
XLOC_062856	0.922528	0.982272	1.37447e-05
XLOC_062902	0.828855	0.966385	9.25785e-05	SNX9
XLOC_063029	0.889594	0.983477	1.11378e-05	Kif5c
XLOC_063142	0.842569	0.961516	0.000138412
XLOC_063177	0.800114	0.964311	0.000110621
XLOC_063452	0.840991	0.89284	0.00283439
XLOC_063953	0.842526	0.979676	2.06699e-05
XLOC_063954	0.933735	0.966215	9.39781e-05
XLOC_064261	0.846427	0.959826	0.000157248
XLOC_064436	0.833495	0.939395	0.000531502
XLOC_064734	0.437042	0.533145	0.173628
XLOC_065188	0.890426	0.946904	0.000359477
XLOC_065342	0.81469	0.952541	0.000257814	poe
XLOC_065454	0.824314	0.914482	0.00146496	TSSC1
XLOC_065795	0.82216	0.910644	0.00166628
XLOC_065868	0.784626	0.882783	0.00368069
XLOC_066267	0.658263	0.745942	0.0335811	SLC16A4
XLOC_066813	0.844757	0.899892	0.00232355
XLOC_067068	0.819072	0.894221	0.00272917	NRBF2
XLOC_067411	0.821847	0.86099	0.00603479	NEDD4L
XLOC_068019	0.708153	0.861336	0.00599154
XLOC_068044	0.794666	0.90792	0.0018195	COL5A1
XLOC_068134	0.897334	0.994961	3.18621e-07
XLOC_068510	0.870243	0.864587	0.00559418
XLOC_068644	0.629839	0.67725	0.0650179
XLOC_068772	0.796125	0.923249	0.00106623
XLOC_068987	0.894216	0.982905	1.233e-05
XLOC_069061	0.93011	0.959898	0.000156414	unknown
XLOC_069235	0.898245	0.929191	0.000841106
XLOC_069424	0.878864	0.9947	3.70795e-07	unknown
XLOC_069823	0.816075	0.942741	0.000449392
XLOC_070237	0.932823	0.96426	0.000111095
XLOC_070295	0.889508	0.963244	0.000120748
XLOC_070359	0.909242	0.978275	2.5219e-05
XLOC_070556	0.833032	0.914507	0.00146373
XLOC_070635	0.401764	0.639938	0.0874551
XLOC_070972	0.827823	0.917919	0.00129878	tenm3
XLOC_071498	0.816146	0.910674	0.0016646
XLOC_072094	0.910457	0.950422	0.000293438

[truncated: 4 more sheets: cluster11, cluster12, cluster13, cluster14]
