# Supplementary material for: A genome-wide assessment of the ancestral neural crest gene regulatory network
Source: Nat Commun. 2019 Oct 16;10:4689. doi: 10.1038/s41467-019-12687-4 (PMC6795873; doi:10.1038/s41467-019-12687-4)
Supplement: Supplementary file 4 — Supplementary Dataset 3 [file 41467_2019_12687_MOESM4_ESM.xlsx]

## Sheet: NC_differentiation
Supplementary data 3: Genes associated with the GO term “NC differentiation” in the given stage comparisons.
21_vs_18_down								21_vs_18_up								20_vs_18_up
MOUSE|MGI=MGI=1203727|UniProtKB=O35464	SEMA6A	Semaphorin-6A;Sema6a;ortholog	SEMAPHORIN-6A (PTHR11036:SF12)	membrane-bound signaling molecule(PC00152)	Mus musculus			MOUSE|MGI=MGI=1340055|UniProtKB=Q9Z123	Sema4f	Semaphorin-4F;Sema4f;ortholog	SEMAPHORIN-4F (PTHR11036:SF72)	membrane-bound signaling molecule(PC00152)	Mus musculus			MOUSE|MGI=MGI=98358|UniProtKB=Q04888	SOX10	Transcription factor SOX-10;Sox10;ortholog	TRANSCRIPTION FACTOR SOX-10 (PTHR45803:SF6)		Mus musculus
MOUSE|MGI=MGI=1924238|UniProtKB=Q8VCH7	Rdh10	Retinol dehydrogenase 10;Rdh10;ortholog	RETINOL DEHYDROGENASE 10 (PTHR24322:SF731)		Mus musculus			MOUSE|MGI=MGI=98358|UniProtKB=Q04888	SOX10	Transcription factor SOX-10;Sox10;ortholog	TRANSCRIPTION FACTOR SOX-10 (PTHR45803:SF6)		Mus musculus			MOUSE|MGI=MGI=107556|UniProtKB=Q62217	SEMA5A	Semaphorin-5A;Sema5a;ortholog	SEMAPHORIN-5A (PTHR11036:SF78)	membrane-bound signaling molecule(PC00152)	Mus musculus
MOUSE|MGI=MGI=95566|UniProtKB=P11276	FN1	Fibronectin;Fn1;ortholog	FIBRONECTIN (PTHR19143:SF267)	signaling molecule(PC00207)	Mus musculus			MOUSE|MGI=MGI=107556|UniProtKB=Q62217	SEMA5A	Semaphorin-5A;Sema5a;ortholog	SEMAPHORIN-5A (PTHR11036:SF78)	membrane-bound signaling molecule(PC00152)	Mus musculus			MOUSE|MGI=MGI=95568|UniProtKB=P35846	FBP1	Folate receptor alpha;Folr1;ortholog	FOLATE RECEPTOR ALPHA (PTHR10517:SF15)		Mus musculus
MOUSE|MGI=MGI=1100492|UniProtKB=O35375	Nrp2	Neuropilin-2;Nrp2;ortholog	NEUROPILIN-2 (PTHR46806:SF2)		Mus musculus			MOUSE|MGI=MGI=95568|UniProtKB=P35846	FBP1	Folate receptor alpha;Folr1;ortholog	FOLATE RECEPTOR ALPHA (PTHR10517:SF15)		Mus musculus			MOUSE|MGI=MGI=108071|UniProtKB=P70701	wnt10a	Protein Wnt-10a;Wnt10a;ortholog	PROTEIN WNT-10A (PTHR12027:SF89)	signaling molecule(PC00207)	Mus musculus
MOUSE|MGI=MGI=109252|UniProtKB=Q64151	Sema4c	Semaphorin-4C;Sema4c;ortholog	SEMAPHORIN-4C (PTHR11036:SF16)	membrane-bound signaling molecule(PC00152)	Mus musculus			MOUSE|MGI=MGI=1344407|UniProtKB=Q9R0G7	Zeb2	Zinc finger E-box-binding homeobox 2;Zeb2;ortholog	ZINC FINGER E-BOX-BINDING HOMEOBOX 2 (PTHR24391:SF11)	KRAB box transcription factor(PC00029)	Mus musculus			MOUSE|MGI=MGI=104771|UniProtKB=Q61527	Erbb4	Receptor tyrosine-protein kinase erbB-4;Erbb4;ortholog	RECEPTOR TYROSINE-PROTEIN KINASE ERBB-4 (PTHR24416:SF90)		Mus musculus
MOUSE|MGI=MGI=1096347|UniProtKB=O88632	Sema3f	Semaphorin-3F;Sema3f;ortholog	SEMAPHORIN-3F (PTHR11036:SF27)	membrane-bound signaling molecule(PC00152)	Mus musculus			MOUSE|MGI=MGI=3041242|UniProtKB=Q4LFA9	Sema3g	Semaphorin-3G;Sema3g;ortholog	SEMAPHORIN-3G (PTHR11036:SF20)	membrane-bound signaling molecule(PC00152)	Mus musculus			MOUSE|MGI=MGI=95566|UniProtKB=P11276	fn1	Fibronectin;Fn1;ortholog	FIBRONECTIN (PTHR19143:SF267)	signaling molecule(PC00207)	Mus musculus
MOUSE|MGI=MGI=107559|UniProtKB=Q62179	Sema4b	Semaphorin-4B;Sema4b;ortholog	SEMAPHORIN-4B (PTHR11036:SF14)	membrane-bound signaling molecule(PC00152)	Mus musculus			MOUSE|MGI=MGI=108071|UniProtKB=P70701	wnt10a	Protein Wnt-10a;Wnt10a;ortholog	PROTEIN WNT-10A (PTHR12027:SF89)	signaling molecule(PC00207)	Mus musculus			MOUSE|MGI=MGI=1096347|UniProtKB=O88632	SEMA3F	Semaphorin-3F;Sema3f;ortholog	SEMAPHORIN-3F (PTHR11036:SF27)	membrane-bound signaling molecule(PC00152)	Mus musculus
MOUSE|MGI=MGI=1096359|UniProtKB=O55127	CYP26A1	Cytochrome P450 26A1;Cyp26a1;ortholog	CYTOCHROME P450 26A1 (PTHR24286:SF101)	oxygenase(PC00177)	Mus musculus			MOUSE|MGI=MGI=104771|UniProtKB=Q61527	ERBB4	Receptor tyrosine-protein kinase erbB-4;Erbb4;ortholog	RECEPTOR TYROSINE-PROTEIN KINASE ERBB-4 (PTHR24416:SF90)		Mus musculus			MOUSE|MGI=MGI=106918|UniProtKB=Q61221	hif1a	Hypoxia-inducible factor 1-alpha;Hif1a;ortholog	HYPOXIA-INDUCIBLE FACTOR 1-ALPHA (PTHR23043:SF7)	basic helix-loop-helix transcription factor(PC00055);nucleic acid binding(PC00171)	Mus musculus
MOUSE|MGI=MGI=95841|UniProtKB=Q02591	gsc	Homeobox protein goosecoid;Gsc;ortholog	HOMEOBOX PROTEIN GOOSECOID (PTHR46643:SF2)		Mus musculus			MOUSE|MGI=MGI=95566|UniProtKB=P11276	fn1	Fibronectin;Fn1;ortholog	FIBRONECTIN (PTHR19143:SF267)	signaling molecule(PC00207)	Mus musculus			MOUSE|MGI=MGI=104853|UniProtKB=P35428	HES1	Transcription factor HES-1;Hes1;ortholog	TRANSCRIPTION FACTOR HES-1 (PTHR10985:SF19)	basic helix-loop-helix transcription factor(PC00055)	Mus musculus
MOUSE|MGI=MGI=1347466|UniProtKB=Q61572	FOXC1	Forkhead box protein C1;Foxc1;ortholog	FORKHEAD BOX PROTEIN C1 (PTHR11829:SF166)	DNA binding protein(PC00009);winged helix/forkhead transcription factor(PC00246)	Mus musculus			MOUSE|MGI=MGI=1100492|UniProtKB=O35375	Nrp2	Neuropilin-2;Nrp2;ortholog	NEUROPILIN-2 (PTHR46806:SF2)		Mus musculus			MOUSE|MGI=MGI=104671|UniProtKB=P34056	Tfap2a	Transcription factor AP-2-alpha;Tfap2a;ortholog	TRANSCRIPTION FACTOR AP-2-ALPHA (PTHR10812:SF8)	transcription factor(PC00218)	Mus musculus
MOUSE|MGI=MGI=106206|UniProtKB=P97333	Nrp1	Neuropilin-1;Nrp1;ortholog	NEUROPILIN-1 (PTHR46806:SF4)		Mus musculus			MOUSE|MGI=MGI=109252|UniProtKB=Q64151	Sema4c	Semaphorin-4C;Sema4c;ortholog	SEMAPHORIN-4C (PTHR11036:SF16)	membrane-bound signaling molecule(PC00152)	Mus musculus			MOUSE|MGI=MGI=107430|UniProtKB=P48540	Gdnf	Glial cell line-derived neurotrophic factor;Gdnf;ortholog	GLIAL CELL LINE-DERIVED NEUROTROPHIC FACTOR (PTHR12173:SF1)	neurotrophic factor(PC00163)	Mus musculus
MOUSE|MGI=MGI=892014|UniProtKB=Q8C4U3	SFRP1	Secreted frizzled-related protein 1;Sfrp1;ortholog	SECRETED FRIZZLED-RELATED PROTEIN 1 (PTHR11309:SF87)	G-protein coupled receptor(PC00021);protease inhibitor(PC00191);signaling molecule(PC00207)	Mus musculus			MOUSE|MGI=MGI=1096347|UniProtKB=O88632	SEMA3F	Semaphorin-3F;Sema3f;ortholog	SEMAPHORIN-3F (PTHR11036:SF27)	membrane-bound signaling molecule(PC00152)	Mus musculus			MOUSE|MGI=MGI=1860118|UniProtKB=Q8BH34	Sema3d	Semaphorin-3D;Sema3d;ortholog	SEMAPHORIN-3D (PTHR11036:SF36)	membrane-bound signaling molecule(PC00152)	Mus musculus
MOUSE|MGI=MGI=98872|UniProtKB=P26687	TWIST1	Twist-related protein 1;Twist1;ortholog	TWIST-RELATED PROTEIN 1 (PTHR23349:SF64)	basic helix-loop-helix transcription factor(PC00055);nucleic acid binding(PC00171)	Mus musculus			MOUSE|MGI=MGI=106918|UniProtKB=Q61221	hif1a	Hypoxia-inducible factor 1-alpha;Hif1a;ortholog	HYPOXIA-INDUCIBLE FACTOR 1-ALPHA (PTHR23043:SF7)	basic helix-loop-helix transcription factor(PC00055);nucleic acid binding(PC00171)	Mus musculus			MOUSE|MGI=MGI=98371|UniProtKB=Q04887	Sox9	Transcription factor SOX-9;Sox9;ortholog	TRANSCRIPTION FACTOR SOX-9 (PTHR45803:SF1)		Mus musculus
MOUSE|MGI=MGI=107555|UniProtKB=Q60519	Sema5b	Semaphorin-5B;Sema5b;ortholog	SEMAPHORIN-5B (PTHR11036:SF39)	membrane-bound signaling molecule(PC00152)	Mus musculus			MOUSE|MGI=MGI=104853|UniProtKB=P35428	HES1	Transcription factor HES-1;Hes1;ortholog	TRANSCRIPTION FACTOR HES-1 (PTHR10985:SF19)	basic helix-loop-helix transcription factor(PC00055)	Mus musculus			MOUSE|MGI=MGI=97490|UniProtKB=P63015	PAX6	Paired box protein Pax-6;Pax6;ortholog	PAIRED BOX PROTEIN PAX-6 (PTHR45636:SF21)		Mus musculus
								MOUSE|MGI=MGI=101757|UniProtKB=P18760	Cfl1	Cofilin-1;Cfl1;ortholog	COFILIN-1 (PTHR11913:SF17)	non-motor actin binding protein(PC00165)	Mus musculus			MOUSE|MGI=MGI=106206|UniProtKB=P97333	Nrp1	Neuropilin-1;Nrp1;ortholog	NEUROPILIN-1 (PTHR46806:SF4)		Mus musculus
								MOUSE|MGI=MGI=104671|UniProtKB=P34056	Tfap2a	Transcription factor AP-2-alpha;Tfap2a;ortholog	TRANSCRIPTION FACTOR AP-2-ALPHA (PTHR10812:SF8)	transcription factor(PC00218)	Mus musculus			MOUSE|MGI=MGI=1095416|UniProtKB=Q9QXX0	Jag1	Protein jagged-1;Jag1;ortholog	PROTEIN JAGGED-1 (PTHR24044:SF435)		Mus musculus
								MOUSE|MGI=MGI=107430|UniProtKB=P48540	Gdnf	Glial cell line-derived neurotrophic factor;Gdnf;ortholog	GLIAL CELL LINE-DERIVED NEUROTROPHIC FACTOR (PTHR12173:SF1)	neurotrophic factor(PC00163)	Mus musculus			MOUSE|MGI=MGI=1915925|UniProtKB=Q3TNH5	Fam172a	Protein FAM172A;Fam172a;ortholog	PROTEIN FAM172A (PTHR21357:SF3)		Mus musculus
								MOUSE|MGI=MGI=1860118|UniProtKB=Q8BH34	SEMA3D	Semaphorin-3D;Sema3d;ortholog	SEMAPHORIN-3D (PTHR11036:SF36)	membrane-bound signaling molecule(PC00152)	Mus musculus			MOUSE|MGI=MGI=107555|UniProtKB=Q60519	SEMA5B	Semaphorin-5B;Sema5b;ortholog	SEMAPHORIN-5B (PTHR11036:SF39)	membrane-bound signaling molecule(PC00152)	Mus musculus
								MOUSE|MGI=MGI=105382|UniProtKB=Q61001	LAMA5	Laminin subunit alpha-5;Lama5;ortholog	LAMININ SUBUNIT ALPHA-5 (PTHR10574:SF261)	extracellular matrix linker protein(PC00101);protease inhibitor(PC00191);receptor(PC00197)	Mus musculus			MOUSE|MGI=MGI=102720|UniProtKB=P48302	EDNRB	Endothelin receptor type B;Ednrb;ortholog	ENDOTHELIN RECEPTOR TYPE B (PTHR46099:SF3)		Mus musculus
								MOUSE|MGI=MGI=98371|UniProtKB=Q04887	Sox9	Transcription factor SOX-9;Sox9;ortholog	TRANSCRIPTION FACTOR SOX-9 (PTHR45803:SF1)		Mus musculus
								MOUSE|MGI=MGI=2679699|UniProtKB=B2RXA7	CYP26C1	Cytochrome P450, family 26, subfamily c, polypeptide 1;Cyp26c1;ortholog	CYTOCHROME P450 26C1 (PTHR24286:SF100)	oxygenase(PC00177)	Mus musculus
								MOUSE|MGI=MGI=97902|UniProtKB=P35546	RET	Proto-oncogene tyrosine-protein kinase receptor Ret;Ret;ortholog	PROTO-ONCOGENE TYROSINE-PROTEIN KINASE RECEPTOR RET (PTHR24416:SF485)		Mus musculus
								MOUSE|MGI=MGI=97490|UniProtKB=P63015	PAX6	Paired box protein Pax-6;Pax6;ortholog	PAIRED BOX PROTEIN PAX-6 (PTHR45636:SF21)		Mus musculus
								MOUSE|MGI=MGI=1095416|UniProtKB=Q9QXX0	Jag1	Protein jagged-1;Jag1;ortholog	PROTEIN JAGGED-1 (PTHR24044:SF435)		Mus musculus
								MOUSE|MGI=MGI=1915925|UniProtKB=Q3TNH5	Fam172a	Protein FAM172A;Fam172a;ortholog	PROTEIN FAM172A (PTHR21357:SF3)		Mus musculus
								MOUSE|MGI=MGI=107555|UniProtKB=Q60519	SEMA5B	Semaphorin-5B;Sema5b;ortholog	SEMAPHORIN-5B (PTHR11036:SF39)	membrane-bound signaling molecule(PC00152)	Mus musculus
								MOUSE|MGI=MGI=102720|UniProtKB=P48302	EDNRB	Endothelin receptor type B;Ednrb;ortholog	ENDOTHELIN RECEPTOR TYPE B (PTHR46099:SF3)		Mus musculus
								MOUSE|MGI=MGI=1202889|UniProtKB=O54951	SEMA6B	Semaphorin-6B;Sema6b;ortholog	SEMAPHORIN-6B (PTHR11036:SF10)	membrane-bound signaling molecule(PC00152)	Mus musculus
